# Supplementary material for: Di-μ 2-acetato-1:2κ 2 O:O′;2:3κ 2 O:O′-bis­{μ 2-4,4′-di­chloro-2,2′-[2,2-di­methyl­propane-1,3-diylbis(nitrilo­methanylyl­idene)]diphenolato}-1:2κ 6 O,N,N′,O′:O,O′;2:3κ 6 O,O′:O,N,N′,O′-tri­cadmium
Source: Acta Crystallogr Sect E Struct Rep Online. 2013 Nov 6;69(Pt 12):m629–30. doi: 10.1107/S1600536813029413 (PMC3884977; doi:10.1107/S1600536813029413)
Supplement: Supplementary file 1 [file e-69-0m629-sup1.cif]

##############################################################################
#                                                                            #
# This CIF contains the data in a paper accepted for publication in          #
# Acta Crystallographica Section E. It conforms to the requirements of       #
# Notes for Authors for Acta Crystallographica Section E, and has been       #
# peer reviewed under the auspices of the IUCr Commission on Journals.       #
#                                                                            #
# Full details of the Crystallographic Information File format               #
# are given in the paper "The Crystallographic Information File (CIF):       #
# a New Standard Archive File for Crystallography" by S. R. Hall, F. H.      #
# Allen and I. D. Brown [Acta Cryst. (1991), A47, 655-685].                  #
#                                                                            #
# The current version of the core CIF dictionary is obtainable from          #
# ftp://ftp.iucr.org/pub/cif_core.dic.                                       #
#                                                                            #
# Software is freely available for graphical display of the structure(s)     #
# in this CIF. For information consult the CIF software page                 #
# http://www.iucr.org/resources/cif/software.                                #
#                                                                            #
# This file may be used for bona fide research purposes within the           #
# scientific community so long as proper attribution is given to the journal # 
# article from which it was obtained.                                        #
#                                                                            #
##############################################################################
data_General
_audit_creation_method     'by CrystalStructure 4.0'
_journal_date_recd_electronic     2013-10-01
_journal_date_accepted     2013-10-25
_journal_name_full     'Acta Crystallographica, Section E'
_journal_year     2013
_journal_volume     69
_journal_issue     12
_journal_page_first     m629
_journal_page_last     m630
_journal_paper_category     QM
_journal_paper_doi     10.1107/S1600536813029413
_journal_coeditor_code     CQ2008
_publ_contact_author_name
;
  Dr Koji Kubono
;
_publ_contact_author_address     ?
_publ_contact_author_email     kubono@cc.osaka-kyoiku.ac.jp
_publ_contact_author_fax     '(+81)72-978-3652'
_publ_contact_author_phone     '(+81)72-978-3653'
_publ_section_title
;\
Di-<i>\m</i>~2~-acetato-1:2<i>\k</i>^2^<i>O</i>:<i>O</i>';2:\
3<i>\k</i>^2^<i>O</i>:<i>O</i>'-bis{<i>\m</i>~2~-4,4'-dichloro-2,2'-[2,2-\
dimethylpropane-1,3-diylbis(nitrilomethanylylidene)]diphenolato}-1:\
2<i>\k</i>^6^<i>O</i>,<i>N</i>,<i>N</i>',<i>O</i>':<i>O</i>,<i>O</i>';2:\
3<i>\k</i>^6^<i>O</i>,<i>O</i>':<i>O</i>,<i>N</i>,<i>N</i>',<i>O</i>'-\
tricadmium(II)
;
_publ_section_title_footnote     .
loop_
    _publ_author_name
    _publ_author_address
    'Kubono, Koji'
;
Division of Natural Sciences
Osaka Kyoiku University
Kashiwara, Osaka 582-8582
Japan
;
    'Tani, Keita'
;
Division of Natural Sciences
Osaka Kyoiku University
Kashiwara, Osaka 582-8582
Japan
;
    'Yokoi, Kunihiko'
;
Division of Natural Sciences
Osaka Kyoiku University
Kashiwara, Osaka 582-8582
Japan
;
    'Shinmyozu, Teruo'
;
Institute for Materials Chemistry and Engineering
Kyushu University
Hakozaki 6-10-1, Higashi-ku
Fukuoka 812-8581
Japan
;
    'Goto, Kenta'
;
Institute for Materials Chemistry and Engineering
Kyushu University
Hakozaki 6-10-1, Higashi-ku
Fukuoka 812-8581
Japan
;
data_I
_database_code_depnum_ccdc_archive     'CCDC 968631'
_chemical_name_systematic
;\
Di-<i>\m</i>~2~-acetato-1:2<i>\k</i>^2^<i>O</i>:<i>O</i>';2:\
3<i>\k</i>^2^<i>O</i>:<i>O</i>'-bis{<i>\m</i>~2~-4,4'-dichloro-2,2'-[2,2-\
dimethylpropane-1,3-diylbis(nitrilomethanylylidene)]diphenolato}-1:\
2<i>\k</i>^6^<i>O</i>,<i>N</i>,<i>N</i>',<i>O</i>':<i>O</i>,<i>O</i>';2:\
3<i>\k</i>^6^<i>O</i>,<i>O</i>':<i>O</i>,<i>N</i>,<i>N</i>',<i>O</i>'-\
tricadmium(II)
;
_chemical_formula_moiety     'C42 H42 Cd3 Cl4 N4 O8'
_chemical_formula_sum     'C42 H42 Cd3 Cl4 N4 O8'
_chemical_formula_iupac     '[Cd3 (C19 H18 Cl2 N2 O2)2 (C2 H3 O2)2]'
_chemical_formula_weight     1209.83
_chemical_melting_point     ?
_symmetry_cell_setting     orthorhombic
_symmetry_space_group_name_H-M     'P b c a'
_symmetry_space_group_name_Hall     '-P 2ac 2ab'
loop_
    _symmetry_equiv_pos_site_id
    _symmetry_equiv_pos_as_xyz
    1 '+X,+Y,+Z'
    2 '1/2-X,1/2+Y,+Z'
    3 '+X,1/2-Y,1/2+Z'
    4 '1/2-X,-Y,1/2+Z'
    5 '-X,-Y,-Z'
    6 '1/2+X,1/2-Y,-Z'
    7 '-X,1/2+Y,1/2-Z'
    8 '1/2+X,+Y,1/2-Z'
_cell_length_a     19.3078(15)
_cell_length_b     11.2651(8)
_cell_length_c     20.535(3)
_cell_angle_alpha     90.0000
_cell_angle_beta     90.0000
_cell_angle_gamma     90.0000
_cell_volume     4466.5(8)
_cell_formula_units_Z     4
_cell_measurement_reflns_used     65865
_cell_measurement_theta_min     3.16
_cell_measurement_theta_max     27.45
_cell_measurement_temperature     123
_exptl_crystal_description     prism
_exptl_crystal_colour     colorless
_exptl_crystal_size_max     0.210
_exptl_crystal_size_mid     0.160
_exptl_crystal_size_min     0.110
_exptl_crystal_density_diffrn     1.799
_exptl_crystal_density_meas     ?
_exptl_crystal_density_method     'not measured'
_exptl_crystal_F_000     2392.00
_exptl_absorpt_coefficient_mu     1.710
_exptl_absorpt_correction_type     multi-scan
_exptl_absorpt_process_details     '(ABSCOR; Higashi, 1995)'
_exptl_absorpt_correction_T_min     0.727
_exptl_absorpt_correction_T_max     0.828
_diffrn_ambient_temperature     123
_diffrn_radiation_type     'Mo K\a'
_diffrn_radiation_wavelength     0.71075
_diffrn_measurement_device_type     'Rigaku RAPID-HR'
_diffrn_measurement_method     \w
_diffrn_detector_area_resol_mean     10.00
_diffrn_reflns_number     70676
_diffrn_reflns_av_R_equivalents     0.0252
_diffrn_reflns_theta_max     27.48
_diffrn_reflns_theta_full     27.47
_diffrn_measured_fraction_theta_max     0.996
_diffrn_measured_fraction_theta_full     0.996
_diffrn_reflns_limit_h_min     -24
_diffrn_reflns_limit_h_max     24
_diffrn_reflns_limit_k_min     -14
_diffrn_reflns_limit_k_max     14
_diffrn_reflns_limit_l_min     -26
_diffrn_reflns_limit_l_max     26
_diffrn_standards_number     0
_diffrn_standards_interval_count     .
_diffrn_standards_decay_%     ?
_refine_special_details
;
Refinement was performed using all reflections. The weighted <i>R</i>-factor
(<i>wR</i>) and goodness of fit (<i>S</i>) are based on <i>F</i>^2^.
<i>R</i>-factor (gt) are based on <i>F</i>. The threshold expression of
<i>F</i>^2^ > 2.0 \s(<i>F</i>^2^) is used only for calculating <i>R</i>-factor
(gt).
;
_reflns_number_total     5107
_reflns_number_gt     4990
_reflns_threshold_expression     F^2^>2.0\s(F^2^)
_refine_ls_structure_factor_coef     Fsqd
_refine_ls_R_factor_gt     0.0186
_refine_ls_wR_factor_ref     0.0580
_refine_ls_goodness_of_fit_ref     1.000
_refine_ls_number_reflns     5107
_refine_ls_number_parameters     280
_refine_ls_number_restraints     0
_refine_ls_hydrogen_treatment     constr
_refine_ls_weighting_scheme     calc
_refine_ls_weighting_details
            'w = 1/[\s^2^(Fo^2^)+(0.0430P)^2^+1.9282P] where P=(Fo^2^+2Fc^2^)/3'
_atom_sites_solution_hydrogens     geom
_atom_sites_solution_primary     direct
_atom_sites_solution_secondary     difmap
_refine_ls_shift/su_max     0.002
_refine_diff_density_max     0.430
_refine_diff_density_min     -0.840
_refine_ls_extinction_method     none
_refine_ls_extinction_coef     ?
loop_
    _atom_type_symbol
    _atom_type_description
    _atom_type_scat_dispersion_real
    _atom_type_scat_dispersion_imag
    _atom_type_scat_source
    'C' 'C' 0.0033 0.0016
;
International Tables for Crystallography
(1992, Vol. C, Tables 4.2.6.8 and 6.1.1.4)
;
    'H' 'H' 0.0000 0.0000
;
International Tables for Crystallography
(1992, Vol. C, Table 6.1.1.4)
;
    'O' 'O' 0.0106 0.0060
;
International Tables for Crystallography
(1992, Vol. C, Tables 4.2.6.8 and 6.1.1.4)
;
    'N' 'N' 0.0061 0.0033
;
International Tables for Crystallography
(1992, Vol. C, Tables 4.2.6.8 and 6.1.1.4)
;
    'Cl' 'Cl' 0.1484 0.1585
;
International Tables for Crystallography
(1992, Vol. C, Tables 4.2.6.8 and 6.1.1.4)
;
    'Cd' 'Cd' -0.8075 1.2024
;
International Tables for Crystallography
(1992, Vol. C, Tables 4.2.6.8 and 6.1.1.4)
;
_computing_data_collection     'RAPID-AUTO (Rigaku, 2006)'
_computing_cell_refinement     'RAPID-AUTO (Rigaku, 2006)'
_computing_data_reduction     'RAPID-AUTO (Rigaku, 2006)'
_computing_structure_solution     'SIR92 (Altomare, <i>et al.</i>, 1993)'
_computing_structure_refinement     'SHELXL97 (Sheldrick, 2008)'
_computing_molecular_graphics     'PLATON (Spek, 2009)'
_computing_publication_material     'CrystalStructure (Rigaku, 2010)'
loop_
    _atom_site_type_symbol
    _atom_site_label
    _atom_site_fract_x
    _atom_site_fract_y
    _atom_site_fract_z
    _atom_site_U_iso_or_equiv
    _atom_site_adp_type
    _atom_site_calc_flag
    _atom_site_refinement_flags
    _atom_site_occupancy
    _atom_site_symmetry_multiplicity
    _atom_site_disorder_assembly
    _atom_site_disorder_group
    Cd Cd1 0.362773(5) 0.859740(9) 0.441968(5) 0.02095(5) Uani d . 1.0 8 . .
    Cd Cd2 0.5000 1.0000 0.5000 0.01883(5) Uani d . 1.0 4 . .
    Cl Cl1 0.51482(2) 1.15865(3) 0.144318(18) 0.02734(8) Uani d . 1.0 8 . .
    Cl Cl2 0.20809(2) 1.33156(4) 0.66126(2) 0.03710(10) Uani d . 1.0 8 . .
    O O1 0.45450(5) 0.95298(10) 0.40088(5) 0.0225(2) Uani d . 1.0 8 . .
    O O2 0.38433(5) 0.99130(10) 0.52101(6) 0.0257(3) Uani d . 1.0 8 . .
    O O3 0.40248(6) 0.70129(10) 0.48903(5) 0.0250(3) Uani d . 1.0 8 . .
    O O4 0.49801(6) 0.79948(11) 0.51990(7) 0.0299(3) Uani d . 1.0 8 . .
    N N1 0.32621(6) 0.85897(10) 0.33787(6) 0.0212(3) Uani d . 1.0 8 . .
    N N2 0.25153(6) 0.89528(12) 0.46924(6) 0.0251(3) Uani d . 1.0 8 . .
    C C1 0.46601(7) 0.99631(12) 0.34260(7) 0.0194(3) Uani d . 1.0 8 . .
    C C2 0.52539(7) 1.06800(13) 0.33204(7) 0.0226(3) Uani d . 1.0 8 . .
    C C3 0.53978(8) 1.11685(13) 0.27195(7) 0.0237(3) Uani d . 1.0 8 . .
    C C4 0.49576(7) 1.09536(13) 0.21952(7) 0.0214(3) Uani d . 1.0 8 . .
    C C5 0.43805(7) 1.02528(13) 0.22745(7) 0.0206(3) Uani d . 1.0 8 . .
    C C6 0.42155(7) 0.97504(12) 0.28852(7) 0.0192(3) Uani d . 1.0 8 . .
    C C7 0.35682(7) 0.90848(13) 0.28945(7) 0.0208(3) Uani d . 1.0 8 . .
    C C8 0.26034(8) 0.79767(13) 0.32396(8) 0.0269(3) Uani d . 1.0 8 . .
    C C9 0.19671(8) 0.84468(14) 0.36087(8) 0.0258(3) Uani d . 1.0 8 . .
    C C10 0.19962(8) 0.82302(16) 0.43504(8) 0.0300(4) Uani d . 1.0 8 . .
    C C11 0.18625(9) 0.97609(16) 0.34678(9) 0.0350(4) Uani d . 1.0 8 . .
    C C12 0.13541(9) 0.7716(3) 0.33557(11) 0.0470(6) Uani d . 1.0 8 . .
    C C13 0.22970(8) 0.97577(17) 0.50828(8) 0.0267(3) Uani d . 1.0 8 . .
    C C14 0.26924(7) 1.06011(15) 0.54673(7) 0.0243(3) Uani d . 1.0 8 . .
    C C15 0.22917(8) 1.14259(15) 0.58208(8) 0.0276(4) Uani d . 1.0 8 . .
    C C16 0.25948(8) 1.22761(15) 0.62020(7) 0.0280(4) Uani d . 1.0 8 . .
    C C17 0.33148(8) 1.23407(15) 0.62587(8) 0.0290(4) Uani d . 1.0 8 . .
    C C18 0.37173(8) 1.15406(15) 0.59164(8) 0.0264(4) Uani d . 1.0 8 . .
    C C19 0.34295(8) 1.06565(14) 0.55137(7) 0.0224(3) Uani d . 1.0 8 . .
    C C20 0.45884(8) 0.71155(13) 0.52040(7) 0.0230(3) Uani d . 1.0 8 . .
    C C21 0.47888(10) 0.60752(18) 0.56294(10) 0.0379(4) Uani d . 1.0 8 . .
    H H2 0.5561 1.0827 0.3673 0.0271 Uiso calc R 1.0 8 . .
    H H3 0.5797 1.1651 0.2663 0.0284 Uiso calc R 1.0 8 . .
    H H5 0.4088 1.0104 0.1912 0.0247 Uiso calc R 1.0 8 . .
    H H7 0.3342 0.9006 0.2486 0.0250 Uiso calc R 1.0 8 . .
    H H8A 0.2661 0.7125 0.3345 0.0322 Uiso calc R 1.0 8 . .
    H H8B 0.2510 0.8036 0.2767 0.0322 Uiso calc R 1.0 8 . .
    H H10A 0.1534 0.8400 0.4538 0.0360 Uiso calc R 1.0 8 . .
    H H10B 0.2099 0.7381 0.4429 0.0360 Uiso calc R 1.0 8 . .
    H H11A 0.1455 1.0048 0.3705 0.0420 Uiso calc R 1.0 8 . .
    H H11B 0.1793 0.9876 0.2999 0.0420 Uiso calc R 1.0 8 . .
    H H11C 0.2272 1.0205 0.3609 0.0420 Uiso calc R 1.0 8 . .
    H H12A 0.1283 0.7884 0.2892 0.0564 Uiso calc R 1.0 8 . .
    H H12B 0.0935 0.7928 0.3599 0.0564 Uiso calc R 1.0 8 . .
    H H12C 0.1452 0.6869 0.3414 0.0564 Uiso calc R 1.0 8 . .
    H H13 0.1808 0.9810 0.5127 0.0320 Uiso calc R 1.0 8 . .
    H H15 0.1801 1.1390 0.5794 0.0332 Uiso calc R 1.0 8 . .
    H H17 0.3524 1.2925 0.6528 0.0348 Uiso calc R 1.0 8 . .
    H H18 0.4207 1.1589 0.5954 0.0317 Uiso calc R 1.0 8 . .
    H H21A 0.4760 0.6309 0.6088 0.0454 Uiso calc R 1.0 8 . .
    H H21B 0.5264 0.5831 0.5527 0.0454 Uiso calc R 1.0 8 . .
    H H21C 0.4472 0.5412 0.5548 0.0454 Uiso calc R 1.0 8 . .
loop_
    _atom_site_aniso_label
    _atom_site_aniso_U_11
    _atom_site_aniso_U_22
    _atom_site_aniso_U_33
    _atom_site_aniso_U_12
    _atom_site_aniso_U_13
    _atom_site_aniso_U_23
    Cd1 0.01340(7) 0.02433(7) 0.02512(8) 0.00059(3) 0.00053(3) 0.00617(4)
    Cd2 0.01134(8) 0.02545(9) 0.01971(9) 0.00049(5) 0.00088(5) 0.00179(5)
    Cl1 0.02882(18) 0.03126(18) 0.02194(17) -0.00684(14) 0.00090(14) 0.00652(13)
    Cl2 0.0367(3) 0.0413(3) 0.0332(2) 0.01901(18) 0.01043(17) 0.00549(17)
    O1 0.0169(5) 0.0313(6) 0.0192(5) -0.0029(4) 0.0008(4) 0.0037(4)
    O2 0.0130(5) 0.0361(6) 0.0279(6) 0.0022(4) 0.0028(5) -0.0027(5)
    O3 0.0213(5) 0.0280(6) 0.0257(5) 0.0032(5) 0.0015(4) 0.0065(4)
    O4 0.0257(6) 0.0267(6) 0.0372(7) 0.0003(4) 0.0035(5) 0.0063(5)
    N1 0.0161(6) 0.0207(6) 0.0269(7) -0.0006(5) 0.0010(5) -0.0003(5)
    N2 0.0147(6) 0.0366(7) 0.0241(7) -0.0010(6) 0.0008(5) 0.0066(5)
    C1 0.0156(7) 0.0212(7) 0.0214(7) 0.0021(5) 0.0024(6) 0.0014(5)
    C2 0.0158(7) 0.0299(7) 0.0219(7) -0.0024(6) -0.0010(5) 0.0017(6)
    C3 0.0177(7) 0.0270(7) 0.0263(7) -0.0040(6) 0.0016(6) 0.0014(6)
    C4 0.0210(7) 0.0232(7) 0.0200(7) 0.0003(5) 0.0026(5) 0.0029(6)
    C5 0.0187(7) 0.0228(6) 0.0203(7) 0.0007(6) -0.0012(5) -0.0006(6)
    C6 0.0157(6) 0.0194(6) 0.0224(7) 0.0010(5) 0.0019(5) -0.0007(5)
    C7 0.0176(7) 0.0208(7) 0.0241(7) 0.0008(5) -0.0004(5) -0.0033(6)
    C8 0.0214(7) 0.0223(7) 0.0369(8) -0.0065(6) 0.0044(6) -0.0052(6)
    C9 0.0176(7) 0.0291(8) 0.0306(8) -0.0044(6) 0.0003(6) -0.0040(6)
    C10 0.0177(7) 0.0377(9) 0.0346(9) -0.0084(7) 0.0026(6) 0.0049(7)
    C11 0.0314(9) 0.0352(9) 0.0383(9) 0.0094(7) -0.0095(8) 0.0005(8)
    C12 0.0240(9) 0.0685(15) 0.0485(12) -0.0192(9) 0.0050(8) -0.0235(11)
    C13 0.0124(7) 0.0436(9) 0.0241(7) 0.0026(7) 0.0018(6) 0.0069(7)
    C14 0.0163(7) 0.0363(8) 0.0202(7) 0.0053(6) 0.0014(5) 0.0065(6)
    C15 0.0168(7) 0.0435(10) 0.0225(8) 0.0096(6) 0.0038(6) 0.0092(6)
    C16 0.0263(8) 0.0345(8) 0.0232(7) 0.0124(7) 0.0062(6) 0.0062(6)
    C17 0.0266(8) 0.0328(8) 0.0276(8) 0.0027(7) 0.0027(6) 0.0011(7)
    C18 0.0181(7) 0.0338(8) 0.0273(8) 0.0029(6) 0.0008(6) 0.0020(6)
    C19 0.0151(7) 0.0308(8) 0.0213(7) 0.0033(6) 0.0027(5) 0.0058(6)
    C20 0.0210(7) 0.0262(7) 0.0218(7) 0.0046(6) 0.0051(6) 0.0042(6)
    C21 0.0333(10) 0.0339(9) 0.0463(11) -0.0015(8) -0.0108(8) 0.0164(8)
_geom_special_details
;
All e.s.d.'s (except the e.s.d. in the dihedral angle between two l.s. planes)
are estimated using the full covariance matrix. The cell e.s.d.'s are taken
into account individually in the estimation of e.s.d.'s in distances, angles
and torsion angles; correlations between e.s.d.'s in cell parameters are only
used when they are defined by crystal symmetry. An approximate (isotropic)
treatment of cell e.s.d.'s is used for estimating e.s.d.'s involving l.s.
planes.
;
loop_
    _geom_bond_atom_site_label_1
    _geom_bond_atom_site_label_2
    _geom_bond_site_symmetry_1
    _geom_bond_site_symmetry_2
    _geom_bond_distance
    _geom_bond_publ_flag
    Cd1 O1 . . 2.2253(11) no
    Cd1 O2 . . 2.2370(12) no
    Cd1 O3 . . 2.1698(12) no
    Cd1 N1 . . 2.2513(13) no
    Cd1 N2 . . 2.2555(12) no
    Cd2 O1 . . 2.2794(11) no
    Cd2 O1 . 5_676 2.2794(11) no
    Cd2 O2 . . 2.2767(10) no
    Cd2 O2 . 5_676 2.2767(10) no
    Cd2 O4 . . 2.2959(13) no
    Cd2 O4 . 5_676 2.2959(13) no
    Cl1 C4 . . 1.7403(15) no
    Cl2 C16 . . 1.7512(17) no
    O1 C1 . . 1.3115(18) no
    O2 C19 . . 1.3147(19) no
    O3 C20 . . 1.2698(19) no
    O4 C20 . . 1.246(2) no
    N1 C7 . . 1.2842(19) no
    N1 C8 . . 1.475(2) no
    N2 C10 . . 1.470(2) no
    N2 C13 . . 1.282(3) no
    C1 C2 . . 1.419(2) no
    C1 C6 . . 1.424(2) no
    C2 C3 . . 1.379(2) no
    C3 C4 . . 1.393(2) no
    C4 C5 . . 1.375(2) no
    C5 C6 . . 1.412(2) no
    C6 C7 . . 1.458(2) no
    C8 C9 . . 1.538(3) no
    C9 C10 . . 1.544(3) no
    C9 C11 . . 1.522(3) no
    C9 C12 . . 1.532(3) no
    C13 C14 . . 1.452(3) no
    C14 C15 . . 1.410(3) no
    C14 C19 . . 1.428(2) no
    C15 C16 . . 1.368(3) no
    C16 C17 . . 1.397(3) no
    C17 C18 . . 1.382(3) no
    C18 C19 . . 1.409(3) no
    C20 C21 . . 1.512(3) no
    C2 H2 . . 0.950 no
    C3 H3 . . 0.950 no
    C5 H5 . . 0.950 no
    C7 H7 . . 0.950 no
    C8 H8A . . 0.990 no
    C8 H8B . . 0.990 no
    C10 H10A . . 0.990 no
    C10 H10B . . 0.990 no
    C11 H11A . . 0.980 no
    C11 H11B . . 0.980 no
    C11 H11C . . 0.980 no
    C12 H12A . . 0.980 no
    C12 H12B . . 0.980 no
    C12 H12C . . 0.980 no
    C13 H13 . . 0.950 no
    C15 H15 . . 0.950 no
    C17 H17 . . 0.950 no
    C18 H18 . . 0.950 no
    C21 H21A . . 0.980 no
    C21 H21B . . 0.980 no
    C21 H21C . . 0.980 no
loop_
    _geom_angle_atom_site_label_1
    _geom_angle_atom_site_label_2
    _geom_angle_atom_site_label_3
    _geom_angle_site_symmetry_1
    _geom_angle_site_symmetry_2
    _geom_angle_site_symmetry_3
    _geom_angle
    _geom_angle_publ_flag
    O1 Cd1 O2 . . . 79.30(4) no
    O1 Cd1 O3 . . . 106.02(5) no
    O1 Cd1 N1 . . . 83.76(4) no
    O1 Cd1 N2 . . . 140.20(5) no
    O2 Cd1 O3 . . . 98.98(5) no
    O2 Cd1 N1 . . . 138.58(5) no
    O2 Cd1 N2 . . . 83.07(5) no
    O3 Cd1 N1 . . . 122.04(4) no
    O3 Cd1 N2 . . . 111.83(5) no
    N1 Cd1 N2 . . . 86.44(5) no
    O1 Cd2 O1 . . 5_676 180.00(6) no
    O1 Cd2 O2 . . . 77.36(4) no
    O1 Cd2 O2 . . 5_676 102.64(4) no
    O1 Cd2 O4 . . . 85.63(5) no
    O1 Cd2 O4 . . 5_676 94.37(5) no
    O1 Cd2 O2 5_676 . . 102.64(4) no
    O1 Cd2 O2 5_676 . 5_676 77.36(4) no
    O1 Cd2 O4 5_676 . . 94.37(5) no
    O1 Cd2 O4 5_676 . 5_676 85.63(5) no
    O2 Cd2 O2 . . 5_676 180.00(6) no
    O2 Cd2 O4 . . . 84.69(4) no
    O2 Cd2 O4 . . 5_676 95.31(4) no
    O2 Cd2 O4 5_676 . . 95.31(4) no
    O2 Cd2 O4 5_676 . 5_676 84.69(4) no
    O4 Cd2 O4 . . 5_676 180.00(7) no
    Cd1 O1 Cd2 . . . 94.46(4) no
    Cd1 O1 C1 . . . 131.04(9) no
    Cd2 O1 C1 . . . 131.54(9) no
    Cd1 O2 Cd2 . . . 94.22(5) no
    Cd1 O2 C19 . . . 130.77(10) no
    Cd2 O2 C19 . . . 131.19(10) no
    Cd1 O3 C20 . . . 116.99(10) no
    Cd2 O4 C20 . . . 142.52(11) no
    Cd1 N1 C7 . . . 126.10(10) no
    Cd1 N1 C8 . . . 117.13(10) no
    C7 N1 C8 . . . 116.76(13) no
    Cd1 N2 C10 . . . 115.62(10) no
    Cd1 N2 C13 . . . 126.45(11) no
    C10 N2 C13 . . . 117.80(13) no
    O1 C1 C2 . . . 119.22(13) no
    O1 C1 C6 . . . 123.16(13) no
    C2 C1 C6 . . . 117.62(13) no
    C1 C2 C3 . . . 121.77(14) no
    C2 C3 C4 . . . 119.95(14) no
    Cl1 C4 C3 . . . 119.06(11) no
    Cl1 C4 C5 . . . 120.77(11) no
    C3 C4 C5 . . . 120.17(14) no
    C4 C5 C6 . . . 121.20(13) no
    C1 C6 C5 . . . 119.28(13) no
    C1 C6 C7 . . . 126.39(13) no
    C5 C6 C7 . . . 114.28(13) no
    N1 C7 C6 . . . 128.92(14) no
    N1 C8 C9 . . . 115.61(13) no
    C8 C9 C10 . . . 113.76(13) no
    C8 C9 C11 . . . 110.32(13) no
    C8 C9 C12 . . . 105.37(14) no
    C10 C9 C11 . . . 110.26(14) no
    C10 C9 C12 . . . 106.13(14) no
    C11 C9 C12 . . . 110.83(15) no
    N2 C10 C9 . . . 114.13(14) no
    N2 C13 C14 . . . 129.06(14) no
    C13 C14 C15 . . . 114.99(13) no
    C13 C14 C19 . . . 126.08(14) no
    C15 C14 C19 . . . 118.93(14) no
    C14 C15 C16 . . . 121.40(15) no
    Cl2 C16 C15 . . . 120.08(12) no
    Cl2 C16 C17 . . . 119.27(13) no
    C15 C16 C17 . . . 120.65(15) no
    C16 C17 C18 . . . 118.89(15) no
    C17 C18 C19 . . . 122.53(15) no
    O2 C19 C14 . . . 123.11(14) no
    O2 C19 C18 . . . 119.28(14) no
    C14 C19 C18 . . . 117.60(14) no
    O3 C20 O4 . . . 126.03(15) no
    O3 C20 C21 . . . 116.22(14) no
    O4 C20 C21 . . . 117.74(15) no
    C1 C2 H2 . . . 119.118 no
    C3 C2 H2 . . . 119.114 no
    C2 C3 H3 . . . 120.024 no
    C4 C3 H3 . . . 120.026 no
    C4 C5 H5 . . . 119.399 no
    C6 C5 H5 . . . 119.406 no
    N1 C7 H7 . . . 115.542 no
    C6 C7 H7 . . . 115.541 no
    N1 C8 H8A . . . 108.369 no
    N1 C8 H8B . . . 108.371 no
    C9 C8 H8A . . . 108.384 no
    C9 C8 H8B . . . 108.387 no
    H8A C8 H8B . . . 107.442 no
    N2 C10 H10A . . . 108.721 no
    N2 C10 H10B . . . 108.717 no
    C9 C10 H10A . . . 108.725 no
    C9 C10 H10B . . . 108.728 no
    H10A C10 H10B . . . 107.633 no
    C9 C11 H11A . . . 109.477 no
    C9 C11 H11B . . . 109.476 no
    C9 C11 H11C . . . 109.471 no
    H11A C11 H11B . . . 109.472 no
    H11A C11 H11C . . . 109.461 no
    H11B C11 H11C . . . 109.470 no
    C9 C12 H12A . . . 109.468 no
    C9 C12 H12B . . . 109.476 no
    C9 C12 H12C . . . 109.467 no
    H12A C12 H12B . . . 109.466 no
    H12A C12 H12C . . . 109.472 no
    H12B C12 H12C . . . 109.479 no
    N2 C13 H13 . . . 115.482 no
    C14 C13 H13 . . . 115.461 no
    C14 C15 H15 . . . 119.306 no
    C16 C15 H15 . . . 119.296 no
    C16 C17 H17 . . . 120.554 no
    C18 C17 H17 . . . 120.553 no
    C17 C18 H18 . . . 118.727 no
    C19 C18 H18 . . . 118.741 no
    C20 C21 H21A . . . 109.462 no
    C20 C21 H21B . . . 109.465 no
    C20 C21 H21C . . . 109.462 no
    H21A C21 H21B . . . 109.487 no
    H21A C21 H21C . . . 109.485 no
    H21B C21 H21C . . . 109.466 no
loop_
    _geom_torsion_atom_site_label_1
    _geom_torsion_atom_site_label_2
    _geom_torsion_atom_site_label_3
    _geom_torsion_atom_site_label_4
    _geom_torsion_site_symmetry_1
    _geom_torsion_site_symmetry_2
    _geom_torsion_site_symmetry_3
    _geom_torsion_site_symmetry_4
    _geom_torsion
    _geom_torsion_publ_flag
    O1 Cd1 O2 Cd2 . . . . -28.74(4) no
    O1 Cd1 O2 C19 . . . . 130.57(11) no
    O2 Cd1 O1 Cd2 . . . . 28.71(4) no
    O2 Cd1 O1 C1 . . . . -133.05(10) no
    O1 Cd1 O3 C20 . . . . 39.81(8) no
    O3 Cd1 O1 Cd2 . . . . -67.66(5) no
    O3 Cd1 O1 C1 . . . . 130.58(9) no
    O1 Cd1 N1 C7 . . . . -4.33(9) no
    O1 Cd1 N1 C8 . . . . 176.77(8) no
    N1 Cd1 O1 Cd2 . . . . 170.75(5) no
    N1 Cd1 O1 C1 . . . . 8.98(9) no
    O1 Cd1 N2 C10 . . . . 120.25(8) no
    O1 Cd1 N2 C13 . . . . -55.53(13) no
    N2 Cd1 O1 Cd2 . . . . 93.98(7) no
    N2 Cd1 O1 C1 . . . . -67.79(12) no
    O2 Cd1 O3 C20 . . . . -41.55(8) no
    O3 Cd1 O2 Cd2 . . . . 76.00(5) no
    O3 Cd1 O2 C19 . . . . -124.68(10) no
    O2 Cd1 N1 C7 . . . . 61.70(12) no
    O2 Cd1 N1 C8 . . . . -117.20(7) no
    N1 Cd1 O2 Cd2 . . . . -96.32(6) no
    N1 Cd1 O2 C19 . . . . 62.99(12) no
    O2 Cd1 N2 C10 . . . . -175.73(9) no
    O2 Cd1 N2 C13 . . . . 8.50(10) no
    N2 Cd1 O2 Cd2 . . . . -172.89(5) no
    N2 Cd1 O2 C19 . . . . -13.58(10) no
    O3 Cd1 N1 C7 . . . . -109.35(9) no
    O3 Cd1 N1 C8 . . . . 71.75(9) no
    N1 Cd1 O3 C20 . . . . 132.47(7) no
    O3 Cd1 N2 C10 . . . . -78.79(8) no
    O3 Cd1 N2 C13 . . . . 105.43(10) no
    N2 Cd1 O3 C20 . . . . -127.64(8) no
    N1 Cd1 N2 C10 . . . . 44.42(8) no
    N1 Cd1 N2 C13 . . . . -131.36(10) no
    N2 Cd1 N1 C7 . . . . 137.03(10) no
    N2 Cd1 N1 C8 . . . . -41.86(8) no
    O1 Cd2 O2 Cd1 . . . . 28.21(4) no
    O1 Cd2 O2 C19 . . . . -130.97(11) no
    O2 Cd2 O1 Cd1 . . . . -28.38(4) no
    O2 Cd2 O1 C1 . . . . 133.23(10) no
    O1 Cd2 O2 Cd1 . . 5_676 5_676 151.79(4) no
    O1 Cd2 O2 C19 . . 5_676 5_676 -49.03(11) no
    O2 Cd2 O1 Cd1 5_676 . . . 151.62(4) no
    O2 Cd2 O1 C1 5_676 . . . -46.77(10) no
    O1 Cd2 O4 C20 . . . . -54.67(16) no
    O4 Cd2 O1 Cd1 . . . . 57.15(5) no
    O4 Cd2 O1 C1 . . . . -141.24(9) no
    O1 Cd2 O4 C20 . . 5_676 5_676 -125.33(16) no
    O4 Cd2 O1 Cd1 5_676 . . . -122.85(5) no
    O4 Cd2 O1 C1 5_676 . . . 38.76(9) no
    O1 Cd2 O2 Cd1 5_676 . . . -151.79(4) no
    O1 Cd2 O2 C19 5_676 . . . 49.03(11) no
    O2 Cd2 O1 Cd1 . . 5_676 5_676 -151.62(4) no
    O2 Cd2 O1 C1 . . 5_676 5_676 46.77(10) no
    O1 Cd2 O2 Cd1 5_676 . 5_676 5_676 -28.21(4) no
    O1 Cd2 O2 C19 5_676 . 5_676 5_676 130.97(11) no
    O2 Cd2 O1 Cd1 5_676 . 5_676 5_676 28.38(4) no
    O2 Cd2 O1 C1 5_676 . 5_676 5_676 -133.23(10) no
    O1 Cd2 O4 C20 5_676 . . . 125.33(16) no
    O4 Cd2 O1 Cd1 . . 5_676 5_676 122.85(5) no
    O4 Cd2 O1 C1 . . 5_676 5_676 -38.76(9) no
    O1 Cd2 O4 C20 5_676 . 5_676 5_676 54.67(16) no
    O4 Cd2 O1 Cd1 5_676 . 5_676 5_676 -57.15(5) no
    O4 Cd2 O1 C1 5_676 . 5_676 5_676 141.24(9) no
    O2 Cd2 O4 C20 . . . . 23.01(16) no
    O4 Cd2 O2 Cd1 . . . . -58.49(5) no
    O4 Cd2 O2 C19 . . . . 142.33(11) no
    O2 Cd2 O4 C20 . . 5_676 5_676 156.99(16) no
    O4 Cd2 O2 Cd1 5_676 . . . 121.51(5) no
    O4 Cd2 O2 C19 5_676 . . . -37.67(11) no
    O2 Cd2 O4 C20 5_676 . . . -156.99(16) no
    O4 Cd2 O2 Cd1 . . 5_676 5_676 -121.51(5) no
    O4 Cd2 O2 C19 . . 5_676 5_676 37.67(11) no
    O2 Cd2 O4 C20 5_676 . 5_676 5_676 -23.01(16) no
    O4 Cd2 O2 Cd1 5_676 . 5_676 5_676 58.49(5) no
    O4 Cd2 O2 C19 5_676 . 5_676 5_676 -142.33(11) no
    Cd1 O1 C1 C2 . . . . 170.40(7) no
    Cd1 O1 C1 C6 . . . . -9.61(19) no
    Cd2 O1 C1 C2 . . . . 15.04(18) no
    Cd2 O1 C1 C6 . . . . -164.98(8) no
    Cd1 O2 C19 C14 . . . . 12.4(2) no
    Cd1 O2 C19 C18 . . . . -168.95(8) no
    Cd2 O2 C19 C14 . . . . 164.46(9) no
    Cd2 O2 C19 C18 . . . . -16.9(2) no
    Cd1 O3 C20 O4 . . . . -9.83(19) no
    Cd1 O3 C20 C21 . . . . 169.05(7) no
    Cd2 O4 C20 O3 . . . . 22.9(3) no
    Cd2 O4 C20 C21 . . . . -155.94(13) no
    Cd1 N1 C7 C6 . . . . 0.7(2) no
    Cd1 N1 C8 C9 . . . . 58.78(13) no
    C7 N1 C8 C9 . . . . -120.22(14) no
    C8 N1 C7 C6 . . . . 179.65(12) no
    Cd1 N2 C10 C9 . . . . -64.13(14) no
    Cd1 N2 C13 C14 . . . . -3.0(3) no
    C10 N2 C13 C14 . . . . -178.65(14) no
    C13 N2 C10 C9 . . . . 112.03(16) no
    O1 C1 C2 C3 . . . . -179.39(12) no
    O1 C1 C6 C5 . . . . -179.95(11) no
    O1 C1 C6 C7 . . . . 2.7(3) no
    C2 C1 C6 C5 . . . . 0.03(19) no
    C2 C1 C6 C7 . . . . -177.28(12) no
    C6 C1 C2 C3 . . . . 0.6(2) no
    C1 C2 C3 C4 . . . . -0.6(2) no
    C2 C3 C4 Cl1 . . . . 179.67(12) no
    C2 C3 C4 C5 . . . . -0.2(2) no
    Cl1 C4 C5 C6 . . . . -179.00(9) no
    C3 C4 C5 C6 . . . . 0.8(2) no
    C4 C5 C6 C1 . . . . -0.8(2) no
    C4 C5 C6 C7 . . . . 176.87(12) no
    C1 C6 C7 N1 . . . . 1.8(3) no
    C5 C6 C7 N1 . . . . -175.58(13) no
    N1 C8 C9 C10 . . . . -66.99(16) no
    N1 C8 C9 C11 . . . . 57.51(16) no
    N1 C8 C9 C12 . . . . 177.18(11) no
    C8 C9 C10 N2 . . . . 70.18(17) no
    C11 C9 C10 N2 . . . . -54.36(17) no
    C12 C9 C10 N2 . . . . -174.44(14) no
    N2 C13 C14 C15 . . . . 176.27(16) no
    N2 C13 C14 C19 . . . . -3.8(3) no
    C13 C14 C15 C16 . . . . -179.71(14) no
    C13 C14 C19 O2 . . . . -1.1(3) no
    C13 C14 C19 C18 . . . . -179.75(14) no
    C15 C14 C19 O2 . . . . 178.88(14) no
    C15 C14 C19 C18 . . . . 0.2(2) no
    C19 C14 C15 C16 . . . . 0.3(3) no
    C14 C15 C16 Cl2 . . . . 177.90(13) no
    C14 C15 C16 C17 . . . . -0.9(3) no
    Cl2 C16 C17 C18 . . . . -177.94(10) no
    C15 C16 C17 C18 . . . . 0.8(3) no
    C16 C17 C18 C19 . . . . -0.3(3) no
    C17 C18 C19 O2 . . . . -178.95(14) no
    C17 C18 C19 C14 . . . . -0.2(3) no
loop_
    _geom_hbond_atom_site_label_D
    _geom_hbond_atom_site_label_H
    _geom_hbond_atom_site_label_A
    _geom_hbond_site_symmetry_D
    _geom_hbond_site_symmetry_H
    _geom_hbond_site_symmetry_A
    _geom_hbond_distance_DH
    _geom_hbond_distance_HA
    _geom_hbond_distance_DA
    _geom_hbond_angle_DHA
    _geom_hbond_publ_flag
    C15 H15 O3 . . 2_555 0.95 2.54 3.248(2) 131 yes
_iucr_refine_instructions_details
;
TITL Cd(ac)(Clsdtn)
CELL  0.71075 19.30780 11.26510 20.53540 90.000 90.000 90.000
ZERR  4 0.00150 0.00080 0.00220 0.000 0.000 0.000
LATT 1
SYMM .50-X, .50+Y,    +Z
SYMM    +X, .50-Y, .50+Z
SYMM .50-X,    -Y, .50+Z
SFAC C H O N CL CD
UNIT 168 168 32 16 16 12
SHEL 99999.000000 0.000000
L.S. 5
FMAP 2
PLAN -35
WPDB -2
HTAB
BOND $H
CONF
LIST 4
TEMP -150.0
ACTA
SIZE 0.160 0.110 0.210
WGHT    0.043000    1.928200
FVAR       0.60163
CD1   6    0.637227    0.140260    0.558032    11.00000    0.01340    0.02433 =
         0.02512    0.00617    0.00053    0.00059
CD2   6    0.500000    0.000000    0.500000    10.50000    0.01134    0.02545 =
         0.01971    0.00179    0.00088    0.00049
CL1   5    0.485175   -0.158647    0.855682    11.00000    0.02882    0.03126 =
         0.02194    0.00652    0.00090   -0.00684
CL2   5    0.791907   -0.331555    0.338740    11.00000    0.03675    0.04131 =
         0.03323    0.00549    0.01043    0.01901
O1    3    0.545504    0.047022    0.599116    11.00000    0.01693    0.03133 =
         0.01915    0.00372    0.00082   -0.00286
O2    3    0.615667    0.008699    0.478989    11.00000    0.01303    0.03610 =
         0.02793   -0.00274    0.00283    0.00219
O3    3    0.597523    0.298710    0.510966    11.00000    0.02132    0.02800 =
         0.02566    0.00650    0.00147    0.00325
O4    3    0.501986    0.200524    0.480095    11.00000    0.02572    0.02669 =
         0.03718    0.00629    0.00346    0.00033
N1    4    0.673793    0.141032    0.662126    11.00000    0.01608    0.02068 =
         0.02693   -0.00031    0.00097   -0.00058
N2    4    0.748474    0.104724    0.530758    11.00000    0.01473    0.03661 =
         0.02406    0.00664    0.00080   -0.00104
C1    1    0.533988    0.003687    0.657402    11.00000    0.01558    0.02119 =
         0.02142    0.00142    0.00235    0.00212
C2    1    0.474608   -0.068001    0.667962    11.00000    0.01580    0.02994 =
         0.02194    0.00165   -0.00099   -0.00240
AFIX  43
H2    2    0.443940   -0.082743    0.632701    11.00000   -1.20000
AFIX   0
C3    1    0.460221   -0.116853    0.728050    11.00000    0.01767    0.02704 =
         0.02632    0.00136    0.00163   -0.00396
AFIX  43
H3    2    0.420320   -0.165120    0.733672    11.00000   -1.20000
AFIX   0
C4    1    0.504241   -0.095362    0.780477    11.00000    0.02104    0.02322 =
         0.01999    0.00287    0.00264    0.00032
C5    1    0.561948   -0.025279    0.772548    11.00000    0.01865    0.02282 =
         0.02029   -0.00065   -0.00116    0.00071
AFIX  43
H5    2    0.591241   -0.010389    0.808809    11.00000   -1.20000
AFIX   0
C6    1    0.578452    0.024958    0.711482    11.00000    0.01573    0.01945 =
         0.02244   -0.00066    0.00187    0.00096
C7    1    0.643178    0.091517    0.710547    11.00000    0.01758    0.02083 =
         0.02407   -0.00334   -0.00037    0.00076
AFIX  43
H7    2    0.665841    0.099351    0.751384    11.00000   -1.20000
AFIX   0
C8    1    0.739657    0.202333    0.676037    11.00000    0.02137    0.02226 =
         0.03695   -0.00520    0.00444   -0.00651
AFIX  23
H8A   2    0.748974    0.196439    0.723333    11.00000   -1.20000
H8B   2    0.733934    0.287526    0.665497    11.00000   -1.20000
AFIX   0
C9    1    0.803294    0.155321    0.639127    11.00000    0.01762    0.02909 =
         0.03058   -0.00404    0.00030   -0.00443
C10   1    0.800381    0.176980    0.564956    11.00000    0.01772    0.03775 =
         0.03464    0.00487    0.00257   -0.00841
AFIX  23
H10A  2    0.790144    0.261890    0.557091    11.00000   -1.20000
H10B  2    0.846556    0.160003    0.546179    11.00000   -1.20000
AFIX   0
C11   1    0.813749    0.023906    0.653216    11.00000    0.03136    0.03525 =
         0.03829    0.00047   -0.00955    0.00944
AFIX 137
H11A  2    0.854514   -0.004810    0.629548    11.00000   -1.20000
H11B  2    0.772766   -0.020508    0.639107    11.00000   -1.20000
H11C  2    0.820698    0.012411    0.700067    11.00000   -1.20000
AFIX   0
C12   1    0.864589    0.228388    0.664430    11.00000    0.02403    0.06853 =
         0.04847   -0.02350    0.00495   -0.01923
AFIX 137
H12A  2    0.871679    0.211571    0.710775    11.00000   -1.20000
H12B  2    0.854834    0.313101    0.658619    11.00000   -1.20000
H12C  2    0.906457    0.207222    0.640077    11.00000   -1.20000
AFIX   0
C13   1    0.770302    0.024226    0.491715    11.00000    0.01239    0.04360 =
         0.02411    0.00693    0.00178    0.00262
AFIX  43
H13   2    0.819186    0.019001    0.487313    11.00000   -1.20000
AFIX   0
C14   1    0.730763   -0.060108    0.453268    11.00000    0.01632    0.03627 =
         0.02020    0.00646    0.00145    0.00530
C15   1    0.770829   -0.142590    0.417916    11.00000    0.01684    0.04351 =
         0.02254    0.00920    0.00381    0.00964
AFIX  43
H15   2    0.819904   -0.139055    0.420625    11.00000   -1.20000
AFIX   0
C16   1    0.740523   -0.227607    0.379796    11.00000    0.02630    0.03447 =
         0.02318    0.00620    0.00621    0.01242
C17   1    0.668522   -0.234066    0.374132    11.00000    0.02659    0.03280 =
         0.02760    0.00107    0.00268    0.00271
AFIX  43
H17   2    0.647571   -0.292481    0.347201    11.00000   -1.20000
AFIX   0
C18   1    0.628269   -0.154063    0.408359    11.00000    0.01809    0.03380 =
         0.02732    0.00201    0.00078    0.00291
AFIX  43
H18   2    0.579311   -0.158881    0.404581    11.00000   -1.20000
AFIX   0
C19   1    0.657045   -0.065650    0.448630    11.00000    0.01506    0.03080 =
         0.02126    0.00577    0.00265    0.00334
C20   1    0.541161    0.288450    0.479604    11.00000    0.02099    0.02616 =
         0.02179    0.00423    0.00506    0.00458
C21   1    0.521123    0.392476    0.437064    11.00000    0.03335    0.03393 =
         0.04634    0.01645   -0.01078   -0.00154
AFIX 137
H21A  2    0.523972    0.369135    0.391170    11.00000   -1.20000
H21B  2    0.552783    0.458841    0.445186    11.00000   -1.20000
H21C  2    0.473627    0.416877    0.447265    11.00000   -1.20000
HKLF 4
REM  Cd(ac)(Clsdtn)
REM R1 =  0.0186 for   4990 Fo > 4sig(Fo)  and  0.0191 for all   5107 data
REM    280 parameters refined using      0 restraints
END
WGHT      0.0246      1.8860
REM Highest difference peak  0.426,  deepest hole -0.840,  1-sigma level  0.122
Q1    1   0.6988 -0.0560  0.4538  11.00000  0.05    0.43
Q2    1   0.6078  0.0561  0.7069  11.00000  0.05    0.36
Q3    1   0.5688  0.2765  0.5453  11.00000  0.05    0.34
Q4    1   0.5806  0.2978  0.5334  11.00000  0.05    0.33
Q5    1   0.5604  0.0178  0.6839  11.00000  0.05    0.32
Q6    1   0.5680  0.0014  0.7389  11.00000  0.05    0.32
Q7    1   0.5608  0.0151  0.5777  11.00000  0.05    0.31
Q8    1   0.4396  0.0749  0.4330  11.00000  0.05    0.31
Q9    1   0.7106 -0.0772  0.5184  11.00000  0.05    0.30
Q10   1   0.4213  0.1033  0.4765  11.00000  0.05    0.30
Q11   1   0.6994 -0.0382  0.5734  11.00000  0.05    0.29
Q12   1   0.8007 -0.0971  0.5676  11.00000  0.05    0.28
Q13   1   0.5718  0.0785  0.4544  11.00000  0.05    0.27
Q14   1   0.7025 -0.2272  0.3763  11.00000  0.05    0.26
Q15   1   0.5588  0.1452  0.4913  11.00000  0.05    0.26
Q16   1   0.5654  0.1033  0.6150  11.00000  0.05    0.26
Q17   1   0.5619 -0.2263  0.4199  11.00000  0.05    0.25
Q18   1   0.4305 -0.1172  0.9367  11.00000  0.05    0.25
Q19   1   0.4394  0.1642  0.4568  11.00000  0.05    0.24
Q20   1   0.4288 -0.0749  0.5971  11.00000  0.05    0.24
Q21   1   0.4383  0.1529  0.5078  11.00000  0.05    0.24
Q22   1   0.7968 -0.4479  0.4102  11.00000  0.05    0.24
Q23   1   0.4276  0.2142  0.4516  11.00000  0.05    0.24
Q24   1   0.8021  0.1600  0.6036  11.00000  0.05    0.23
Q25   1   0.5521 -0.2764  0.4481  11.00000  0.05    0.23
Q26   1   0.4362 -0.1674  0.5622  11.00000  0.05    0.22
Q27   1   0.5635 -0.0934  0.8966  11.00000  0.05    0.22
Q28   1   0.5630  0.2154  0.4168  11.00000  0.05    0.22
Q29   1   0.8070  0.0953  0.6435  11.00000  0.05    0.22
Q30   1   0.5693 -0.3575  0.4806  11.00000  0.05    0.22
Q31   1   0.8228 -0.2179  0.4428  11.00000  0.05    0.22
Q32   1   0.8307  0.2029  0.5493  11.00000  0.05    0.22
Q33   1   0.4684 -0.0729  0.7004  11.00000  0.05    0.22
Q34   1   0.6667  0.1177  0.6390  11.00000  0.05    0.22
Q35   1   0.5711 -0.1211  0.3765  11.00000  0.05    0.21
;
