# Supplementary material for: Di-μ 2-acetato-1:2κ 2 O:O′;2:3κ 2 O:O′-bis­{μ 2-4,4′-di­chloro-2,2′-[2,2-di­methyl­propane-1,3-diylbis(nitrilo­methanylyl­idene)]diphenolato}-1:2κ 6 O,N,N′,O′:O,O′;2:3κ 6 O,O′:O,N,N′,O′-tri­cadmium
Source: Acta Crystallogr Sect E Struct Rep Online. 2013 Nov 6;69(Pt 12):m629–30. doi: 10.1107/S1600536813029413 (PMC3884977; doi:10.1107/S1600536813029413)
Supplement: Supplementary file 2 [file e-69-0m629-Isup2.hkl]

# 
# h,k,l, Fc-squared, Fo-squared, sigma(Fo-squared) and status flag 
# 
data_I
_shelx_title ' Cd3(ac)2(Clsdtn)2' 
_shelx_refln_list_code          4 
_shelx_F_calc_maximum      546.50 
_exptl_crystal_F_000      2392.00 
_reflns_d_resolution_high  0.7702 
 
loop_ 
 _symmetry_equiv_pos_as_xyz 
 'x, y, z' 
 '-x+1/2, y+1/2, z' 
 'x, -y+1/2, z+1/2' 
 '-x+1/2, -y, z+1/2' 
 '-x, -y, -z' 
 'x-1/2, -y-1/2, -z' 
 '-x, y-1/2, -z-1/2' 
 'x-1/2, y, -z-1/2' 
 
_cell_length_a    19.3078 
_cell_length_b    11.2651 
_cell_length_c    20.5354 
_cell_angle_alpha  90.000 
_cell_angle_beta   90.000 
_cell_angle_gamma  90.000 
 
_shelx_F_squared_multiplier     1.000 
 
loop_ 
 _refln_index_h 
 _refln_index_k 
 _refln_index_l 
 _refln_F_squared_calc 
 _refln_F_squared_meas 
 _refln_F_squared_sigma 
 _refln_observed_status 
   4   0   0    44655.04    39275.69    584.56 o 
   6   0   0   175986.95   136630.56   3611.37 o 
   8   0   0   249261.83   199399.47   7341.12 o 
  10   0   0      682.46      930.05     12.12 o 
  12   0   0     1224.71     1074.42     14.99 o 
  14   0   0    74040.91    75713.60   1646.20 o 
  16   0   0    24958.44    25372.09    380.15 o 
  18   0   0     7998.36     8635.28    103.34 o 
  20   0   0     6566.15     6956.71     90.96 o 
  22   0   0    34771.06    34735.52    603.06 o 
  24   0   0     2108.54     2234.61     43.04 o 
   4   1   0     5692.09     5733.89     61.30 o 
   6   1   0       28.09       71.92      5.10 o 
   8   1   0    18686.02    18939.13    161.79 o 
  10   1   0    57603.71    57815.78    761.49 o 
  12   1   0     3716.10     3485.39     28.83 o 
  14   1   0        7.49       29.66      5.42 o 
  16   1   0    21806.16    21034.19    208.96 o 
  18   1   0       25.04       35.49      7.84 o 
  20   1   0     6532.46     6480.84     59.45 o 
  22   1   0      391.94      393.01     13.02 o 
  24   1   0    11502.04    11569.40    128.87 o 
   0   2   0     6473.10     6818.83    139.96 o 
   2   2   0    96611.77    78363.65   1221.18 o 
   4   2   0    28894.18    26954.71    750.22 o 
   6   2   0     3160.23     2799.90     26.10 o 
   8   2   0      553.32      426.86      5.20 o 
  10   2   0     3250.21     3157.50     21.92 o 
  12   2   0    10431.61    10400.17     81.24 o 
  14   2   0      831.07      791.27     10.75 o 
  16   2   0     4722.54     4918.09     43.75 o 
  18   2   0    15992.29    15901.47    156.80 o 
  20   2   0      803.31      786.86     13.27 o 
  22   2   0     1598.17     1599.67     21.70 o 
  24   2   0     1190.04     1150.28     20.91 o 
   2   3   0    60283.55    54941.62   1361.89 o 
   4   3   0       70.16       79.27      4.83 o 
   6   3   0     7824.91     7651.34     79.22 o 
   8   3   0    35056.46    37010.98    632.61 o 
  10   3   0    16048.40    16539.50    149.47 o 
  12   3   0     5847.50     5880.60     75.36 o 
  14   3   0     1769.60     1752.43     15.59 o 
  16   3   0     8203.98     8304.34     70.94 o 
  18   3   0      353.68      316.64      9.11 o 
  20   3   0     5457.34     5178.59     54.21 o 
  22   3   0      485.07      545.06     14.06 o 
  24   3   0     3242.39     3032.00     99.87 o 
   0   4   0    21854.91    22063.52    362.12 o 
   2   4   0    36809.08    36847.38    609.84 o 
   4   4   0    65744.47    59569.43   1308.57 o 
   6   4   0    10154.67    11554.56    146.58 o 
   8   4   0     9962.78    10427.29     77.06 o 
  10   4   0    43233.91    43319.25    511.68 o 
  12   4   0    44807.17    45248.65    554.70 o 
  14   4   0     8681.33     8678.89     82.41 o 
  16   4   0     1889.19     2014.41     19.83 o 
  18   4   0    51014.36    51585.45    699.71 o 
  20   4   0     4332.55     4266.28     45.77 o 
  22   4   0      835.82      837.58     28.60 o 
  24   4   0     5889.54     6199.85     86.92 o 
   2   5   0    96581.52    85226.63   1736.02 o 
   4   5   0    43688.29    45091.32    604.44 o 
   6   5   0    11439.45    11406.08     86.94 o 
   8   5   0    13545.83    13821.43    113.63 o 
  10   5   0    34374.74    35642.79    395.94 o 
  12   5   0    23343.07    23556.74    232.69 o 
  14   5   0      762.96      739.85     10.05 o 
  16   5   0    19005.22    19335.63    190.01 o 
  18   5   0     4467.32     4442.07     36.09 o 
  20   5   0     4278.78     4334.04     60.16 o 
  22   5   0      940.07      969.01     25.97 o 
   0   6   0   182562.63   154259.44   4416.65 o 
   2   6   0     7006.71     7108.87     50.19 o 
   4   6   0     1087.49     1105.76      9.84 o 
   6   6   0    28213.98    27766.62    277.75 o 
   8   6   0    23662.82    23294.88    245.91 o 
  10   6   0    27008.40    27647.90    285.85 o 
  12   6   0      885.39      945.76     13.58 o 
  14   6   0    32697.91    33689.18    392.35 o 
  16   6   0    13731.74    13947.76    178.14 o 
  18   6   0        0.93       12.96      4.29 o 
  20   6   0     2171.45     2166.03     43.64 o 
  22   6   0     6514.85     6820.63    221.59 o 
   2   7   0        2.86       16.40      4.96 o 
   4   7   0     1015.88     1093.25     10.33 o 
   6   7   0     2284.94     2366.13     17.56 o 
   8   7   0     1182.43     1164.64     16.60 o 
  10   7   0      113.98      106.73      5.51 o 
  12   7   0     1924.70     1914.01     16.83 o 
  14   7   0      991.22      891.71     12.26 o 
  16   7   0      192.73      168.48      6.83 o 
  18   7   0      167.10      192.02      7.49 o 
  20   7   0     1946.37     1994.86     35.59 o 
   0   8   0    39964.40    41269.34    706.29 o 
   2   8   0     4858.40     5135.89     42.17 o 
   4   8   0     5007.90     4869.17     37.10 o 
   6   8   0    17354.95    17182.82    165.66 o 
   8   8   0    31444.16    32643.63    361.26 o 
  10   8   0     1708.99     1710.82     17.50 o 
  12   8   0      113.65      126.66      8.85 o 
  14   8   0    11760.83    12184.30    116.97 o 
  16   8   0     8897.71     9093.94     99.98 o 
  18   8   0      329.98      312.51     15.48 o 
  20   8   0       12.92       10.31     11.82 o 
   2   9   0    19361.30    19139.35    185.44 o 
   4   9   0     1010.08     1017.78     10.99 o 
   6   9   0    15884.62    15526.59    168.20 o 
   8   9   0     9659.00     9701.44    103.86 o 
  10   9   0    11102.32    10900.82    159.67 o 
  12   9   0     8326.87     8143.45     70.06 o 
  14   9   0      935.31      992.83     15.88 o 
  16   9   0    10607.14    10348.29    108.64 o 
  18   9   0      553.21      549.78     17.63 o 
   0  10   0     2683.96     2803.65     43.40 o 
   2  10   0    13461.23    13833.10    128.28 o 
   4  10   0    26957.65    27628.92    303.58 o 
   6  10   0      214.80      219.84      9.01 o 
   8  10   0      217.97      222.48     11.81 o 
  10  10   0    15952.07    15953.54    195.72 o 
  12  10   0    16102.59    16322.98    202.86 o 
  14  10   0     1985.27     1915.08     32.39 o 
  16  10   0     1864.47     1901.65     36.42 o 
  18  10   0    10237.26     9849.67    265.68 o 
   2  11   0       57.24       57.42      6.69 o 
   4  11   0      620.29      612.44     12.79 o 
   6  11   0      124.92      134.20     12.95 o 
   8  11   0      496.10      510.05     13.72 o 
  10  11   0     1379.15     1426.60     28.67 o 
  12  11   0       51.67       45.08     11.96 o 
  14  11   0        4.82        4.74     11.94 o 
  16  11   0     2826.95     2779.49     44.96 o 
   0  12   0     1555.01     1647.72     28.46 o 
   2  12   0     2320.54     2225.42     24.71 o 
   4  12   0     9961.48    10105.73    125.06 o 
   6  12   0     5790.45     5730.22    104.23 o 
   8  12   0      864.64      892.77     27.16 o 
  10  12   0    12848.97    12618.15    158.41 o 
  12  12   0     1950.46     2032.31     34.62 o 
  14  12   0     2358.64     2413.07     44.40 o 
   2  13   0     6387.86     6451.84     83.51 o 
   4  13   0      169.68      156.00     14.68 o 
   6  13   0     2850.37     2893.18     52.26 o 
   8  13   0     2662.87     2718.37     46.53 o 
  10  13   0     1746.46     1706.76     39.67 o 
   0  14   0    15854.68    16253.25    304.63 o 
   2  14   0     1009.37     1023.67     24.79 o 
   4  14   0     1495.57     1493.36     32.39 o 
   6  14   0     5923.94     5850.70    100.48 o 
   3   1   1     2932.28     2928.88     13.98 o 
   4   1   1    12609.97    13162.58     85.56 o 
   5   1   1        5.96       33.47      2.55 o 
   6   1   1    11098.14    11363.85     66.79 o 
   7   1   1   123130.66   102959.31   1206.90 o 
   8   1   1     3986.50     4167.82     21.91 o 
   9   1   1    15987.28    16187.85    105.48 o 
  10   1   1      681.20      874.17      5.89 o 
  11   1   1     6715.21     7040.92     36.67 o 
  12   1   1    12551.93    13097.27     77.34 o 
  13   1   1    12008.52    12159.98     74.64 o 
  14   1   1      272.87      287.00      5.09 o 
  15   1   1    36638.88    37853.30    316.54 o 
  16   1   1       36.62       39.64      4.53 o 
  17   1   1     2038.64     1993.14     14.48 o 
  18   1   1      103.00      113.39      4.89 o 
  19   1   1      951.37      915.38     10.19 o 
  20   1   1     2597.23     2563.38     18.80 o 
  21   1   1    12065.94    12373.36     83.93 o 
  22   1   1        5.16       15.40      4.93 o 
  23   1   1    13084.36    13103.06     99.19 o 
  24   1   1      736.53      754.45     17.59 o 
   0   2   1    14930.38    14847.72    251.23 o 
   1   2   1    99306.84    77367.02    832.83 o 
   2   2   1    55974.69    47669.55    564.92 o 
   3   2   1     1874.91     1869.87     16.32 o 
   4   2   1    81734.54    68892.98    783.77 o 
   5   2   1    65705.17    57168.07    960.84 o 
   6   2   1        0.77       16.26      1.70 o 
   7   2   1     1371.89     1104.46     11.69 o 
   8   2   1     2643.34     2340.36     12.52 o 
   9   2   1    27771.27    27434.90    191.12 o 
  10   2   1    26106.14    27394.92    191.91 o 
  11   2   1      717.37      604.08      5.01 o 
  12   2   1      251.33      256.31      5.47 o 
  13   2   1    56214.57    57488.66    550.34 o 
  14   2   1      135.28      155.82      5.46 o 
  15   2   1       76.30      115.29      3.82 o 
  16   2   1     2191.10     2146.44     15.40 o 
  17   2   1    19005.12    18746.19    130.60 o 
  18   2   1     5031.54     5125.24     32.47 o 
  19   2   1    17413.74    17365.85    121.13 o 
  20   2   1      100.20      106.57      4.99 o 
  21   2   1     4552.22     4592.35     29.78 o 
  22   2   1     4575.87     4570.33     31.12 o 
  23   2   1     2728.86     2680.82     22.60 o 
  24   2   1      280.81      289.99      8.22 o 
   1   3   1    18630.12    19398.24    129.20 o 
   2   3   1      789.17      975.13      7.11 o 
   3   3   1   216795.58   164756.63   2373.62 o 
   4   3   1    15515.60    16300.54     90.78 o 
   5   3   1    37170.12    34321.73    394.77 o 
   6   3   1    50722.13    48867.67    630.27 o 
   7   3   1     3553.59     4093.67     24.87 o 
   8   3   1     4671.68     4935.71     33.95 o 
   9   3   1    15848.45    16218.67     95.14 o 
  10   3   1      201.02      187.20      4.47 o 
  11   3   1    87570.38    84864.23   1105.58 o 
  12   3   1     6560.05     6562.42     36.00 o 
  13   3   1      211.39      191.65      3.89 o 
  14   3   1        4.46       14.38      2.95 o 
  15   3   1     7258.34     7358.01     41.77 o 
  16   3   1     1366.19     1348.58     10.50 o 
  17   3   1    15636.59    15825.70    107.19 o 
  18   3   1      841.38      785.91     11.27 o 
  19   3   1    26709.66    26435.52    205.78 o 
  20   3   1     5710.03     5671.70     36.66 o 
  21   3   1       98.09      103.37      5.10 o 
  22   3   1       74.43       64.32      7.02 o 
  23   3   1      412.48      412.47     12.21 o 
  24   3   1      950.91      964.22     20.13 o 
   0   4   1      198.05      167.94      3.19 o 
   1   4   1     7906.83     7949.11     36.63 o 
   2   4   1      632.16      667.90      5.65 o 
   3   4   1     7305.77     8305.90     71.40 o 
   4   4   1     3083.18     2763.79     16.55 o 
   5   4   1    30766.26    31512.64    224.34 o 
   6   4   1      803.53      779.08      6.21 o 
   7   4   1        2.71       29.91      4.38 o 
   8   4   1     2556.31     2765.34     18.36 o 
   9   4   1       63.15       51.81      3.77 o 
  10   4   1     4721.85     4828.63     23.54 o 
  11   4   1       96.61      106.07      2.91 o 
  12   4   1       16.82       32.51      2.56 o 
  13   4   1    14749.23    14882.51     91.09 o 
  14   4   1      681.89      694.87      7.24 o 
  15   4   1     2463.61     2537.03     15.32 o 
  16   4   1     1578.78     1490.21     10.29 o 
  17   4   1     2139.87     2095.66     14.03 o 
  18   4   1      296.48      303.45     13.34 o 
  19   4   1     1345.20     1306.87     14.29 o 
  20   4   1      217.91      220.57      9.48 o 
  21   4   1       81.94       73.78      6.75 o 
  22   4   1      464.45      493.05     10.21 o 
  23   4   1       59.41       52.78      6.14 o 
  24   4   1       46.90      115.50     39.49 o 
   1   5   1     9362.22     9972.93     51.10 o 
   2   5   1     5342.33     5423.11     24.40 o 
   3   5   1    62036.64    60809.73    952.81 o 
   4   5   1    19066.68    21156.72    133.19 o 
   5   5   1    34956.27    35450.32    270.64 o 
   6   5   1     2108.80     2260.65     15.18 o 
   7   5   1     9763.48    10332.54     60.84 o 
   8   5   1       13.92       43.84      2.72 o 
   9   5   1    20529.33    21358.29    169.07 o 
  10   5   1      700.36      661.03      6.08 o 
  11   5   1    27550.28    28190.11    205.50 o 
  12   5   1      227.34      205.08      4.47 o 
  13   5   1     5894.07     5938.66     31.95 o 
  14   5   1      507.31      497.35      5.70 o 
  15   5   1     4470.33     4578.05     26.23 o 
  16   5   1     3430.69     3288.52     21.95 o 
  17   5   1    13353.83    13696.49    101.49 o 
  18   5   1       65.96       57.38      6.42 o 
  19   5   1    10141.16    10159.35     76.41 o 
  20   5   1       91.33      106.85      8.38 o 
  21   5   1      125.77      143.86      6.75 o 
  22   5   1      481.33      455.92     13.29 o 
  23   5   1     1389.45     1409.63     25.02 o 
   0   6   1      266.81      286.72      7.14 o 
   1   6   1    23775.92    25185.61    171.76 o 
   2   6   1     1091.34     1109.17      6.42 o 
   3   6   1     6725.00     6630.21     40.73 o 
   4   6   1    11193.64    11620.30     65.57 o 
   5   6   1    32361.66    32649.89    245.04 o 
   6   6   1     2658.05     2617.53     13.01 o 
   7   6   1     5944.32     5964.55     29.99 o 
   8   6   1      921.33      933.56     11.56 o 
   9   6   1    17742.35    17778.51    112.50 o 
  10   6   1      227.26      252.55      5.15 o 
  11   6   1     3314.74     3287.88     17.90 o 
  12   6   1     1091.77     1098.30      7.71 o 
  13   6   1     9339.10     9555.17     56.20 o 
  14   6   1     2917.04     3040.47     18.41 o 
  15   6   1      746.15      766.23      7.42 o 
  16   6   1      503.23      460.03      9.49 o 
  17   6   1     3931.41     3998.00     29.93 o 
  18   6   1      905.15      939.43     12.35 o 
  19   6   1     7043.57     7069.84     52.26 o 
  20   6   1        5.27        9.61      4.55 o 
  21   6   1     2592.27     2611.46     31.42 o 
  22   6   1      250.36      303.22     15.12 o 
   1   7   1    49025.21    50417.49    453.01 o 
   2   7   1     5680.35     5905.92     32.09 o 
   3   7   1     9022.82     8979.54     48.31 o 
   4   7   1       66.60       91.13      3.41 o 
   5   7   1     6903.51     7451.71     42.89 o 
   6   7   1     6526.59     6084.06     36.93 o 
   7   7   1    59945.71    61017.61    594.57 o 
   8   7   1     2306.78     2404.45     14.79 o 
   9   7   1     9130.19     8891.88     50.20 o 
  10   7   1        9.60       52.16      7.40 o 
  11   7   1     5780.51     5728.52     32.34 o 
  12   7   1     3339.82     3460.02     20.76 o 
  13   7   1     1605.26     1593.21     11.35 o 
  14   7   1      165.92      187.18      5.90 o 
  15   7   1    36390.95    36261.69    308.63 o 
  16   7   1       57.02       57.72      4.22 o 
  17   7   1      153.26      144.23      7.33 o 
  18   7   1      176.11      190.15      6.95 o 
  19   7   1       90.32       95.08      5.37 o 
  20   7   1     2660.72     2737.83     33.27 o 
  21   7   1    10074.33    10159.28     96.73 o 
   0   8   1        2.04       36.87     10.35 o 
   1   8   1    19953.46    20192.76    135.72 o 
   2   8   1       24.76       49.48      3.88 o 
   3   8   1     4162.94     4217.32     22.47 o 
   4   8   1     6391.20     6211.03     32.70 o 
   5   8   1     9657.00     9459.70     62.10 o 
   6   8   1      345.35      346.55      8.68 o 
   7   8   1       24.96       38.86      4.14 o 
   8   8   1      163.04      166.48      5.97 o 
   9   8   1     1853.26     1809.37     14.20 o 
  10   8   1      369.75      381.56      6.22 o 
  11   8   1       29.47       45.84      3.75 o 
  12   8   1      130.05      164.39      5.23 o 
  13   8   1    10936.76    10964.10     72.77 o 
  14   8   1       16.12       26.69      4.99 o 
  15   8   1      153.14      163.56      5.38 o 
  16   8   1      672.96      649.04      9.35 o 
  17   8   1      346.26      361.60      9.54 o 
  18   8   1      747.79      707.68     11.46 o 
  19   8   1     3741.77     3526.32     44.66 o 
  20   8   1        8.98        9.26     10.72 o 
   1   9   1     4880.94     4855.52     28.34 o 
   2   9   1      510.62      512.01      6.25 o 
   3   9   1    11474.29    11418.38     68.36 o 
   4   9   1      304.48      292.20      6.16 o 
   5   9   1     7462.29     7427.95     48.11 o 
   6   9   1     3463.38     3378.44     22.24 o 
   7   9   1     8762.82     8646.88     57.66 o 
   8   9   1      116.31      133.72      5.08 o 
   9   9   1     7617.24     7597.86     50.25 o 
  10   9   1     1765.26     1704.33     14.26 o 
  11   9   1    12288.13    12226.31     87.48 o 
  12   9   1     1076.07      987.62     12.17 o 
  13   9   1     3787.63     3765.59     27.54 o 
  14   9   1      478.47      448.69      8.91 o 
  15   9   1     3564.70     3503.39     26.00 o 
  16   9   1     2976.94     2800.78     23.54 o 
  17   9   1     6330.39     6264.98     59.07 o 
  18   9   1       16.36       15.60      8.36 o 
  19   9   1     1902.79     1727.66     26.92 o 
   0  10   1     8589.02     8165.77     72.31 o 
   1  10   1     3022.73     2943.25     19.57 o 
   2  10   1      199.43      183.98      4.99 o 
   3  10   1     3371.66     3394.48     21.79 o 
   4  10   1       59.96       60.82      5.56 o 
   5  10   1     6133.66     6085.33     42.06 o 
   6  10   1     1236.75     1204.35     10.80 o 
   7  10   1     1228.80     1242.25     11.27 o 
   8  10   1      488.50      490.02      5.89 o 
   9  10   1     7471.69     7502.46     53.54 o 
  10  10   1      519.05      443.06     11.21 o 
  11  10   1      490.39      437.92     10.28 o 
  12  10   1        1.10        6.53      4.35 o 
  13  10   1     1963.89     1944.79     17.43 o 
  14  10   1      624.39      608.09     10.87 o 
  15  10   1      233.53      225.02      9.29 o 
  16  10   1       43.08       39.00      6.26 o 
  17  10   1     2109.03     2001.76     32.99 o 
  18  10   1      705.11      720.87     30.79 o 
   1  11   1      107.11      125.50      5.29 o 
   2  11   1     1669.97     1676.02     12.78 o 
   3  11   1    23875.41    24060.86    202.48 o 
   4  11   1      621.41      642.19      8.81 o 
   5  11   1     9215.15     9045.33     63.51 o 
   6  11   1      201.93      208.33      8.54 o 
   7  11   1     1812.98     1836.79     22.31 o 
   8  11   1       19.46       25.70      6.49 o 
   9  11   1     3495.44     3453.14     33.56 o 
  10  11   1       43.50       57.56     10.39 o 
  11  11   1    18342.35    18353.27    169.95 o 
  12  11   1      330.77      334.49     13.82 o 
  13  11   1      339.86      375.44     11.39 o 
  14  11   1     1246.49     1193.00     22.13 o 
  15  11   1      481.96      476.08     13.31 o 
  16  11   1      693.95      713.75     15.69 o 
   0  12   1     2025.96     2014.67     23.33 o 
   1  12   1      761.85      786.04     10.33 o 
   2  12   1      527.56      517.63      7.99 o 
   3  12   1     4571.27     4613.06     33.94 o 
   4  12   1     1949.00     1931.74     17.83 o 
   5  12   1     8723.77     8768.55     78.80 o 
   6  12   1      401.49      393.13     10.78 o 
   7  12   1       99.18      115.35      8.62 o 
   8  12   1      131.97      132.73     10.74 o 
   9  12   1     3626.18     3683.38     37.30 o 
  10  12   1      745.84      713.27     18.09 o 
  11  12   1       11.48       28.25      8.05 o 
  12  12   1      387.17      364.67     15.78 o 
  13  12   1     5820.23     5843.56     54.83 o 
  14  12   1      444.17      454.27     13.25 o 
   1  13   1     4754.07     4858.66     34.73 o 
   2  13   1        1.69        6.67      6.23 o 
   3  13   1      355.79      350.82      8.09 o 
   4  13   1       36.77       41.02      7.64 o 
   5  13   1      134.94      118.95      8.30 o 
   6  13   1      774.87      814.65     18.99 o 
   7  13   1     4679.76     4692.00     44.85 o 
   8  13   1      177.27      166.26     11.62 o 
   9  13   1     1746.86     1757.77     26.22 o 
  10  13   1       70.94       82.61      9.98 o 
  11  13   1       25.94       29.03      9.54 o 
   0  14   1      293.30      266.65     20.62 o 
   1  14   1        8.70       11.90      7.04 o 
   2  14   1      120.81      106.89      7.26 o 
   3  14   1      166.19      146.71     13.15 o 
   4  14   1      886.70      895.02     15.29 o 
   5  14   1      111.56       86.54     11.16 o 
   6  14   1       19.60       10.65     10.11 o 
   7  14   1       57.96       47.48     14.69 o 
   3   0   2    47904.91    40864.27    572.90 o 
   4   0   2     1862.92     1999.38     19.31 o 
   5   0   2    43551.54    39402.75    603.39 o 
   6   0   2    28569.51    27492.94    391.35 o 
   7   0   2     3317.28     3544.00     22.42 o 
   8   0   2   201748.88   164112.72   3382.69 o 
   9   0   2    43315.81    40499.51    487.24 o 
  10   0   2      252.15      267.88      6.67 o 
  11   0   2       16.33       23.26      4.72 o 
  12   0   2      706.92      781.56     10.50 o 
  13   0   2     4842.40     5090.08     35.84 o 
  14   0   2    29835.46    29422.17    311.56 o 
  15   0   2      544.14      637.19     14.23 o 
  16   0   2    17590.37    17803.47    170.91 o 
  17   0   2    27265.39    26603.11    288.24 o 
  18   0   2       87.49       79.09      6.54 o 
  19   0   2     7591.93     7236.29     64.77 o 
  20   0   2     7487.40     7622.39     74.86 o 
  21   0   2     2511.51     2715.57     31.11 o 
  22   0   2    27747.88    28279.53    334.46 o 
  23   0   2    10422.88    10468.40    104.63 o 
  24   0   2     1107.41     1106.11     21.58 o 
   2   1   2    33801.45    29523.24    346.26 o 
   3   1   2     3812.06     3816.80     14.77 o 
   4   1   2     5618.46     5717.48     27.85 o 
   5   1   2    13288.38    13099.42    138.28 o 
   6   1   2    51960.47    48897.87    604.44 o 
   7   1   2    84781.77    75631.54    798.63 o 
   8   1   2     8300.08     8045.33     42.19 o 
   9   1   2      610.32      698.54      4.86 o 
  10   1   2     8686.20     8772.37     45.04 o 
  11   1   2     7884.44     8005.88     43.06 o 
  12   1   2     6025.48     5751.62     29.34 o 
  13   1   2     9126.01     9733.07     55.50 o 
  14   1   2     2527.74     2594.79     14.86 o 
  15   1   2      614.27      698.25      8.12 o 
  16   1   2     5069.14     5000.31     29.76 o 
  17   1   2      906.91      857.92      8.63 o 
  18   1   2      152.23      155.28      5.56 o 
  19   1   2     7932.20     7696.49     51.53 o 
  20   1   2     8130.37     8217.33     53.80 o 
  21   1   2     2499.14     2491.41     20.08 o 
  22   1   2      313.26      279.86      7.04 o 
  23   1   2     1063.71     1022.79     15.47 o 
  24   1   2     5856.30     5864.76     48.06 o 
   0   2   2     8351.58     8325.92     80.54 o 
   1   2   2      828.70      943.93      5.67 o 
   2   2   2     2442.42     2834.28     24.60 o 
   3   2   2     2265.88     2274.39     18.69 o 
   4   2   2    39380.12    35937.47    424.50 o 
   5   2   2     5338.15     5546.49     25.11 o 
   6   2   2     9897.32     9697.19     50.78 o 
   7   2   2     5558.52     6047.88     31.55 o 
   8   2   2    34055.79    35271.31    265.55 o 
   9   2   2     4702.29     4605.18     28.46 o 
  10   2   2    10905.73    10378.93     54.51 o 
  11   2   2      299.10      321.79      4.68 o 
  12   2   2     8724.88     8896.08     48.96 o 
  13   2   2        2.24       15.26      2.45 o 
  14   2   2     3108.73     3076.78     17.05 o 
  15   2   2     1978.30     1958.41     12.09 o 
  16   2   2     6563.30     6849.06     39.12 o 
  17   2   2     2544.79     2557.31     16.77 o 
  18   2   2    14733.13    14468.04     95.53 o 
  19   2   2      384.98      429.41      6.44 o 
  20   2   2     2553.35     2554.80     19.05 o 
  21   2   2      185.02      175.31      6.41 o 
  22   2   2      865.05      891.86     14.06 o 
  23   2   2     1439.03     1471.04     19.36 o 
  24   2   2     2841.37     2790.04     29.34 o 
   1   3   2    12628.23    13133.97     80.30 o 
   2   3   2       43.82       71.19      3.24 o 
   3   3   2     9533.69     9784.09     50.98 o 
   4   3   2     1312.37     1347.06      9.60 o 
   5   3   2     5328.82     5449.97     24.38 o 
   6   3   2     4750.94     4566.17     28.63 o 
   7   3   2    13527.41    14126.05     77.96 o 
   8   3   2      349.58      338.50      5.17 o 
   9   3   2       97.45      135.29      2.86 o 
  10   3   2     1819.66     1716.85      8.44 o 
  11   3   2     8028.86     8210.83     51.10 o 
  12   3   2     1574.01     1587.57     11.25 o 
  13   3   2      227.91      269.38      6.17 o 
  14   3   2     4282.84     4436.56     29.00 o 
  15   3   2     8813.41     8672.90     48.86 o 
  16   3   2     3972.15     3923.87     22.28 o 
  17   3   2     1206.94     1193.86     11.75 o 
  18   3   2     1501.57     1524.77     12.49 o 
  19   3   2      177.54      220.21     11.08 o 
  20   3   2      451.92      468.35     10.43 o 
  21   3   2     2144.49     2167.87     21.50 o 
  22   3   2      253.98      221.71      9.84 o 
  23   3   2     1435.76     1454.15     20.94 o 
  24   3   2     1224.78     1242.20     17.19 o 
   0   4   2      281.85      277.73      4.58 o 
   1   4   2    14062.24    14894.83     81.80 o 
   2   4   2    48719.36    48444.42    672.35 o 
   3   4   2     4627.94     4213.61     21.29 o 
   4   4   2   102059.75    89571.06   1062.38 o 
   5   4   2    39099.03    39942.11    325.98 o 
   6   4   2    11937.09    12674.97     80.63 o 
   7   4   2      541.74      458.60      5.48 o 
   8   4   2      198.98      266.33      4.12 o 
   9   4   2    20185.34    19157.14    117.79 o 
  10   4   2    70052.20    69589.65    754.16 o 
  11   4   2     1525.52     1536.17      9.44 o 
  12   4   2    22678.58    22874.00    156.49 o 
  13   4   2     1374.86     1330.08     10.56 o 
  14   4   2      640.56      699.56      8.50 o 
  15   4   2      642.64      681.18      7.85 o 
  16   4   2      526.74      525.75      8.55 o 
  17   4   2    11687.64    11826.23     89.14 o 
  18   4   2    45183.41    45934.92    473.11 o 
  19   4   2      714.65      708.58     11.71 o 
  20   4   2     6253.62     6313.91     47.02 o 
  21   4   2       95.14      109.88     10.73 o 
  22   4   2        2.78        9.40      7.74 o 
  23   4   2     3875.52     3926.81     39.76 o 
  24   4   2     6397.14     6209.58     99.57 o 
   1   5   2    20171.05    19959.05    123.06 o 
   2   5   2    19221.90    19774.22    120.69 o 
   3   5   2     1352.54     1302.90      9.71 o 
   4   5   2     5872.39     6011.96     32.27 o 
   5   5   2     9995.22    11028.93     63.36 o 
   6   5   2    31333.83    30482.19    223.25 o 
   7   5   2    92820.40    90529.87   1632.60 o 
   8   5   2     4309.52     4098.91     22.60 o 
   9   5   2      416.52      401.00      4.48 o 
  10   5   2    10489.75    10835.17     61.82 o 
  11   5   2     3143.50     2961.46     16.14 o 
  12   5   2    19628.93    19706.38    140.56 o 
  13   5   2      361.76      376.39      8.97 o 
  14   5   2        8.97       34.37      4.21 o 
  15   5   2    11145.92    11378.50     78.44 o 
  16   5   2     7312.23     7013.94     47.87 o 
  17   5   2      857.39      802.91     11.52 o 
  18   5   2      902.70      919.50     13.11 o 
  19   5   2    11499.00    11453.15     88.70 o 
  20   5   2    11089.16    11180.40     86.81 o 
  21   5   2     1047.72     1060.47     14.65 o 
  22   5   2      274.63      297.74      9.88 o 
  23   5   2     1359.17     1351.19     27.95 o 
   0   6   2    39219.80    40801.18    467.44 o 
   1   6   2     5081.80     5408.28     26.98 o 
   2   6   2    17003.47    17836.87    110.21 o 
   3   6   2     5185.67     4955.00     26.81 o 
   4   6   2     1315.66     1310.58      9.08 o 
   5   6   2     1828.48     1731.09     10.88 o 
   6   6   2    28168.71    29255.44    231.89 o 
   7   6   2     6831.52     7263.25     40.30 o 
   8   6   2    49612.57    50607.73    456.04 o 
   9   6   2    13779.84    13412.40     81.21 o 
  10   6   2     3387.79     3358.51     19.95 o 
  11   6   2       50.10       56.54      3.13 o 
  12   6   2      836.80      778.91      7.34 o 
  13   6   2     2988.62     2854.72     17.34 o 
  14   6   2    17686.59    17248.21    126.90 o 
  15   6   2     1403.75     1455.88     15.07 o 
  16   6   2    11027.97    10864.22     78.79 o 
  17   6   2     5899.99     5692.76     43.20 o 
  18   6   2      902.06      950.95     12.69 o 
  19   6   2       14.21       21.17      6.18 o 
  20   6   2     3895.08     3841.09     32.98 o 
  21   6   2      171.94      165.19      8.53 o 
  22   6   2    13894.66    13739.92    136.84 o 
   1   7   2     1699.50     1696.06     11.37 o 
   2   7   2       59.50       86.60      5.40 o 
   3   7   2    16422.04    16808.38    113.94 o 
   4   7   2     2894.09     3043.56     17.57 o 
   5   7   2     1642.17     1778.00     12.32 o 
   6   7   2      452.91      436.25      6.66 o 
   7   7   2     1815.78     1873.05     14.37 o 
   8   7   2      607.02      702.00      8.11 o 
   9   7   2      111.65      132.53      3.47 o 
  10   7   2     1249.22     1248.81      8.60 o 
  11   7   2       97.54      114.97      4.04 o 
  12   7   2      105.60      128.04      4.05 o 
  13   7   2      497.46      428.49      6.51 o 
  14   7   2      588.80      520.04      6.95 o 
  15   7   2     1140.74     1183.23     13.22 o 
  16   7   2     1924.08     1900.72     19.04 o 
  17   7   2      483.64      424.96      9.48 o 
  18   7   2      486.63      472.88     10.63 o 
  19   7   2      159.86      147.95      8.34 o 
  20   7   2       18.68       21.70      6.93 o 
  21   7   2        4.93       20.40      6.48 o 
   0   8   2    24740.11    25397.79    260.11 o 
   1   8   2     6704.88     6781.56     37.28 o 
   2   8   2     1075.20     1022.49      7.86 o 
   3   8   2     1264.17     1349.67     10.44 o 
   4   8   2       12.46       23.07      3.62 o 
   5   8   2     8490.39     8354.18     52.41 o 
   6   8   2    11433.21    11417.04     75.75 o 
   7   8   2      151.75      174.28      5.17 o 
   8   8   2    33126.66    33855.83    296.95 o 
   9   8   2     3419.88     3441.59     22.47 o 
  10   8   2      599.53      640.46      9.45 o 
  11   8   2      152.62      160.54      6.27 o 
  12   8   2      110.36       98.78      5.03 o 
  13   8   2     4229.68     4370.06     27.07 o 
  14   8   2    15040.20    14748.50     98.97 o 
  15   8   2     1138.81     1091.82      9.78 o 
  16   8   2    10065.95     9955.09     73.63 o 
  17   8   2     2959.14     3001.90     25.92 o 
  18   8   2      171.72      145.35      7.70 o 
  19   8   2     1928.04     1968.63     22.18 o 
  20   8   2     1116.97     1048.00     14.81 o 
   1   9   2    13171.63    13143.81     85.37 o 
   2   9   2    13810.78    14131.35     89.13 o 
   3   9   2     3378.39     3428.36     23.99 o 
   4   9   2     3647.88     3634.40     25.19 o 
   5   9   2      544.13      508.92      8.37 o 
   6   9   2    10561.36    10445.65     71.62 o 
   7   9   2    11604.14    11492.00     78.32 o 
   8   9   2     5436.75     5545.06     35.78 o 
   9   9   2       66.46       75.35      5.22 o 
  10   9   2     5356.85     5436.92     37.55 o 
  11   9   2     4736.47     4677.24     32.67 o 
  12   9   2     9208.53     9126.80     65.37 o 
  13   9   2        2.31        5.37      5.40 o 
  14   9   2     4595.52     4527.65     33.10 o 
  15   9   2     5052.09     4817.95     34.30 o 
  16   9   2     6523.13     6546.19     57.27 o 
  17   9   2     1423.02     1327.06     17.06 o 
  18   9   2      189.16      195.71     10.40 o 
  19   9   2     2818.03     2831.85     31.73 o 
   0  10   2      106.57      124.68      7.75 o 
   1  10   2     1004.11     1005.32     10.17 o 
   2  10   2    10428.92    10357.59     65.91 o 
   3  10   2     5716.14     5723.78     39.70 o 
   4  10   2    23429.27    23446.67    190.01 o 
   5  10   2     4605.74     4684.14     33.99 o 
   6  10   2      673.78      652.51      9.07 o 
   7  10   2     1424.84     1365.73     13.86 o 
   8  10   2       93.34      109.58      6.36 o 
   9  10   2     4069.37     4175.47     29.89 o 
  10  10   2    21713.69    21516.46    174.36 o 
  11  10   2      474.53      477.34      8.19 o 
  12  10   2    10556.26    10863.72     80.66 o 
  13  10   2      881.64      815.22     12.16 o 
  14  10   2      278.72      292.38      9.80 o 
  15  10   2      370.36      363.01     10.06 o 
  16  10   2      865.15      800.38     11.94 o 
  17  10   2     4667.69     4815.88     49.39 o 
  18  10   2    10518.78    10243.37    103.34 o 
   1  11   2     2285.11     2230.71     16.11 o 
   2  11   2      144.57      134.16      3.43 o 
   3  11   2      135.21      127.98      6.95 o 
   4  11   2       96.68       84.82      7.20 o 
   5  11   2        5.02       11.23      4.95 o 
   6  11   2      712.38      750.29     11.12 o 
   7  11   2     7117.36     7210.63     50.13 o 
   8  11   2       29.89       34.24      5.17 o 
   9  11   2        3.31        9.11      4.36 o 
  10  11   2        9.93        9.40      6.14 o 
  11  11   2        3.02       10.10      6.37 o 
  12  11   2     1152.63     1177.78     17.12 o 
  13  11   2       61.95       47.46      4.73 o 
  14  11   2       79.30       53.65      6.72 o 
  15  11   2       82.78       54.99      6.03 o 
  16  11   2       49.91       42.33      6.97 o 
   0  12   2      215.32      227.98      8.53 o 
   1  12   2     1867.69     1818.68     14.56 o 
   2  12   2     1365.52     1434.40     15.62 o 
   3  12   2        3.02        6.43      5.09 o 
   4  12   2     3400.07     3425.28     27.97 o 
   5  12   2      828.06      826.50     11.19 o 
   6  12   2      332.83      356.13      9.03 o 
   7  12   2      588.90      604.27     13.95 o 
   8  12   2      133.76      136.98      9.82 o 
   9  12   2        1.26        7.59      7.77 o 
  10  12   2     2398.87     2489.47     27.65 o 
  11  12   2      117.93      111.44      9.65 o 
  12  12   2     3543.01     3588.09     39.23 o 
  13  12   2     1886.33     1848.27     26.45 o 
  14  12   2        4.64        9.69      9.43 o 
   1  13   2      720.26      741.84     12.71 o 
   2  13   2     5015.33     5016.92     38.53 o 
   3  13   2     6949.24     7009.58     54.94 o 
   4  13   2      274.73      275.83      8.34 o 
   5  13   2       14.61       12.45      6.70 o 
   6  13   2     2136.04     2132.48     30.63 o 
   7  13   2      455.84      475.09     13.94 o 
   8  13   2      442.39      423.11     13.66 o 
   9  13   2        0.11       -0.82      8.54 o 
  10  13   2     1776.91     1835.55     26.80 o 
  11  13   2     2326.30     2290.02     27.26 o 
   0  14   2    12559.22    12744.28    170.21 o 
   1  14   2     1763.38     1737.11     19.68 o 
   2  14   2     1751.04     1707.36     19.45 o 
   3  14   2      646.45      639.90     12.20 o 
   4  14   2      667.01      682.73     14.71 o 
   5  14   2     2132.94     2184.15     25.70 o 
   6  14   2     3480.27     3420.43     36.88 o 
   1   1   3    45785.54    38967.58    290.20 o 
   2   1   3     3423.98     3278.68     14.85 o 
   3   1   3     6226.66     5959.01     28.18 o 
   4   1   3      325.29      375.06      3.79 o 
   5   1   3     9504.22     9561.00     44.72 o 
   6   1   3     4998.22     4743.06     33.70 o 
   7   1   3   111877.96    96244.76   1096.98 o 
   8   1   3    18182.11    19224.75    117.59 o 
   9   1   3    38736.26    40160.06    338.68 o 
  10   1   3    16553.54    17351.20    104.90 o 
  11   1   3    14971.04    15416.37     91.72 o 
  12   1   3     7588.48     7118.35     37.40 o 
  13   1   3    17210.96    17551.36    112.70 o 
  14   1   3     4062.89     3927.49     21.73 o 
  15   1   3    37275.33    38873.11    325.87 o 
  16   1   3     1958.86     1901.73     13.29 o 
  17   1   3    14902.46    15086.99    101.81 o 
  18   1   3      240.16      269.40      5.72 o 
  19   1   3     3355.68     3353.19     23.00 o 
  20   1   3    11064.65    11071.42     76.05 o 
  21   1   3    10657.48    10877.29     75.83 o 
  22   1   3      119.84      126.18      7.21 o 
  23   1   3     3040.74     2988.80     25.91 o 
  24   1   3     4817.46     4974.68     46.07 o 
   0   2   3   298667.22   216467.20   4999.62 o 
   1   2   3     7455.25     8017.33     42.42 o 
   2   2   3     5770.77     6010.67     33.86 o 
   3   2   3     4675.23     4485.34     31.43 o 
   4   2   3    29270.92    27174.70    224.17 o 
   5   2   3    10660.92    10622.97     57.38 o 
   6   2   3     8749.12     8947.65     46.55 o 
   7   2   3    10148.12    11107.91     62.80 o 
   8   2   3    30915.31    31747.76    250.50 o 
   9   2   3    42404.45    43121.68    386.77 o 
  10   2   3    38544.90    39827.65    348.78 o 
  11   2   3      874.62     1004.37      5.48 o 
  12   2   3    21445.92    21642.11    144.47 o 
  13   2   3      695.77      830.46      7.58 o 
  14   2   3    13560.36    13460.14     81.50 o 
  15   2   3      911.33      975.26     14.34 o 
  16   2   3     3060.59     3064.37     25.27 o 
  17   2   3    14146.58    14104.90     92.45 o 
  18   2   3    16228.70    16951.51    121.29 o 
  19   2   3        7.05        8.39      2.65 o 
  20   2   3        0.06       10.20      3.83 o 
  21   2   3      243.57      252.30      9.24 o 
  22   2   3    13188.12    13241.86    108.67 o 
  23   2   3     3570.96     3649.24     33.00 o 
  24   2   3       84.92       71.79     10.30 o 
   1   3   3     1389.68     1327.35      6.25 o 
   2   3   3    52604.92    48420.62    555.80 o 
   3   3   3     1676.65     2310.16     15.29 o 
   4   3   3      452.16      396.14      4.48 o 
   5   3   3    16483.05    15605.40     93.75 o 
   6   3   3    42968.26    41567.20    386.82 o 
   7   3   3    12492.13    12272.67     71.98 o 
   8   3   3     7932.54     7680.30     43.38 o 
   9   3   3     9437.66     9404.11     54.30 o 
  10   3   3    10477.57    10527.50     62.96 o 
  11   3   3    30546.64    30456.67    255.27 o 
  12   3   3    31286.95    31212.72    259.90 o 
  13   3   3      473.02      413.16      6.25 o 
  14   3   3     2100.45     2043.60     15.64 o 
  15   3   3       50.51       68.20      4.94 o 
  16   3   3     7321.49     7260.35     50.21 o 
  17   3   3    11947.01    11666.49     85.46 o 
  18   3   3      775.51      817.55     10.58 o 
  19   3   3    24737.53    24648.06    213.51 o 
  20   3   3    11328.43    11230.10     85.97 o 
  21   3   3      356.67      357.76     10.80 o 
  22   3   3       20.75       33.29      7.79 o 
  23   3   3     1744.65     1635.69     24.54 o 
  24   3   3     4375.34     4334.82     42.25 o 
   0   4   3      473.36      423.84      6.07 o 
   1   4   3     3877.59     4150.82     34.37 o 
   2   4   3    14878.87    15844.53    109.62 o 
   3   4   3    11392.36    11539.06     64.71 o 
   4   4   3    35597.04    36930.11    304.37 o 
   5   4   3     1476.80     1447.52     10.78 o 
   6   4   3       63.97       88.14      3.76 o 
   7   4   3     7294.84     7700.96     38.65 o 
   8   4   3     1509.39     1407.19      7.51 o 
   9   4   3    16409.52    16356.80     99.09 o 
  10   4   3     1486.87     1441.66     10.81 o 
  11   4   3      480.62      418.44      5.45 o 
  12   4   3     3943.74     3900.58     24.42 o 
  13   4   3      626.22      620.12      8.12 o 
  14   4   3     3098.49     3064.63     21.64 o 
  15   4   3     2524.42     2378.26     18.33 o 
  16   4   3      478.73      480.28      9.61 o 
  17   4   3     3684.72     3647.92     28.58 o 
  18   4   3     6406.46     6230.65     47.54 o 
  19   4   3     1085.45     1057.80     14.20 o 
  20   4   3      327.67      322.49     10.36 o 
  21   4   3       82.64       97.66      8.71 o 
  22   4   3     1096.93     1019.48     15.54 o 
  23   4   3     1660.35     1689.20     25.46 o 
   1   5   3    17991.07    18160.55    109.52 o 
   2   5   3    12082.70    12469.71     73.87 o 
   3   5   3    37199.78    38804.43    331.14 o 
   4   5   3       30.34       50.35      3.96 o 
   5   5   3    16742.22    16872.48    111.29 o 
   6   5   3      141.55      146.31      4.41 o 
   7   5   3    42185.65    43896.63    373.06 o 
   8   5   3        8.46       21.01      2.74 o 
   9   5   3    11612.37    11834.22     68.11 o 
  10   5   3     1798.23     1740.53     10.45 o 
  11   5   3    23336.04    23704.40    185.34 o 
  12   5   3       91.82      112.64      5.07 o 
  13   5   3     6656.29     6778.98     44.25 o 
  14   5   3      724.42      712.34      9.44 o 
  15   5   3    11136.70    10830.13     78.19 o 
  16   5   3     1407.71     1474.87     16.07 o 
  17   5   3    13415.48    13664.95    101.28 o 
  18   5   3      482.76      552.84     10.24 o 
  19   5   3     6188.53     6318.58     60.54 o 
  20   5   3      633.72      625.52     11.94 o 
  21   5   3      957.29      928.58     17.28 o 
  22   5   3        0.10        1.41      7.11 o 
  23   5   3     2234.84     2288.91     35.10 o 
   0   6   3    32820.56    33509.24    359.91 o 
   1   6   3    11874.38    12315.68     68.65 o 
   2   6   3      601.37      553.76      6.92 o 
   3   6   3    10662.84    11064.59     71.56 o 
   4   6   3    21992.74    22020.31    157.26 o 
   5   6   3      383.19      344.81      6.33 o 
   6   6   3     4354.83     4374.31     25.73 o 
   7   6   3      945.87      959.83      8.19 o 
   8   6   3    27455.18    28360.56    208.92 o 
   9   6   3     8348.33     8335.09     46.97 o 
  10   6   3     2844.35     2690.65     17.23 o 
  11   6   3        6.43       15.16      2.68 o 
  12   6   3     3872.09     3777.10     20.11 o 
  13   6   3     1935.87     1940.06     14.25 o 
  14   6   3    11258.56    11279.96     80.77 o 
  15   6   3      304.79      289.30      7.64 o 
  16   6   3     1551.23     1610.08     16.56 o 
  17   6   3     4103.05     4058.11     32.23 o 
  18   6   3    10882.98    10673.27     80.58 o 
  19   6   3     4071.01     4025.00     32.18 o 
  20   6   3      284.37      264.40      9.81 o 
  21   6   3      394.27      436.56     12.18 o 
  22   6   3     6538.93     6488.99     58.60 o 
   1   7   3    45496.11    46601.75    406.01 o 
   2   7   3    29135.46    29780.62    220.81 o 
   3   7   3     3762.97     3701.77     21.75 o 
   4   7   3     9510.21    10149.92     62.18 o 
   5   7   3     1388.49     1276.40     10.75 o 
   6   7   3    22079.80    22085.01    166.98 o 
   7   7   3    35228.50    35553.02    310.88 o 
   8   7   3     6884.75     6908.83     42.96 o 
   9   7   3    11579.75    11872.43     78.12 o 
  10   7   3    10815.71    11091.74     66.87 o 
  11   7   3      687.69      679.49      8.57 o 
  12   7   3    20001.48    20114.70    140.17 o 
  13   7   3     2423.14     2406.12     16.80 o 
  14   7   3      243.69      268.08      7.70 o 
  15   7   3    12383.09    12400.43     90.85 o 
  16   7   3     6294.28     6231.00     46.21 o 
  17   7   3      818.59      843.42     12.93 o 
  18   7   3      147.34      113.22      8.36 o 
  19   7   3        0.51       15.13      6.80 o 
  20   7   3    10738.24    10968.33     93.35 o 
  21   7   3     9318.20     9431.55     80.20 o 
   0   8   3    12397.54    12429.26    109.10 o 
   1   8   3        8.35       24.46      3.66 o 
   2   8   3     2189.48     2204.39     12.57 o 
   3   8   3    10158.02    10032.68     62.87 o 
   4   8   3    23780.54    24056.03    186.67 o 
   5   8   3     1911.64     1940.49     15.43 o 
   6   8   3     1051.00      981.81     10.50 o 
   7   8   3      533.67      525.17      7.69 o 
   8   8   3     2404.76     2358.19     18.05 o 
   9   8   3    18403.81    18235.53    142.62 o 
  10   8   3     7386.02     7277.84     50.03 o 
  11   8   3      978.32      942.14     11.27 o 
  12   8   3     8160.07     8264.74     55.59 o 
  13   8   3       13.86       21.59      4.20 o 
  14   8   3     6418.87     6162.68     50.48 o 
  15   8   3     1969.47     1947.17     18.51 o 
  16   8   3     1191.93     1156.27     14.80 o 
  17   8   3     2089.98     2101.20     21.37 o 
  18   8   3     3881.98     3848.34     34.44 o 
  19   8   3        7.08        8.94      7.26 o 
  20   8   3       28.67       21.86      7.49 o 
   1   9   3     2349.63     2296.76     14.93 o 
   2   9   3        2.36       19.25      2.95 o 
   3   9   3      450.76      485.70      7.52 o 
   4   9   3       38.52       54.48      4.91 o 
   5   9   3     3921.98     3876.56     27.01 o 
   6   9   3     1283.94     1278.93     11.02 o 
   7   9   3     1226.74     1281.09     13.18 o 
   8   9   3       22.86       28.72      4.67 o 
   9   9   3     8151.51     8331.40     58.57 o 
  10   9   3      398.27      388.33      8.90 o 
  11   9   3     3426.55     3364.97     24.74 o 
  12   9   3      859.15      885.11     11.78 o 
  13   9   3     1204.81     1202.15     12.20 o 
  14   9   3       81.85       72.10      6.32 o 
  15   9   3     9892.43     9833.76     87.15 o 
  16   9   3      231.77      229.76     13.05 o 
  17   9   3     1926.44     1840.73     26.15 o 
  18   9   3        0.04        6.19      7.64 o 
  19   9   3     5373.16     5378.04     49.61 o 
   0  10   3     8771.02     8863.88     80.70 o 
   1  10   3     3991.81     4154.03     25.58 o 
   2  10   3       54.00       70.24      6.06 o 
   3  10   3      747.79      833.62     12.01 o 
   4  10   3     1554.42     1558.80     14.87 o 
   5  10   3     1363.21     1328.32     13.46 o 
   6  10   3     1127.52     1122.58     11.86 o 
   7  10   3      918.47      936.41     11.03 o 
   8  10   3     2726.93     2736.92     21.89 o 
   9  10   3      919.23      861.99     11.59 o 
  10  10   3     3762.55     3704.68     30.61 o 
  11  10   3      156.38      174.25      6.50 o 
  12  10   3     1352.44     1323.14     13.76 o 
  13  10   3     2503.80     2590.98     23.28 o 
  14  10   3      984.97      993.29     13.59 o 
  15  10   3      381.86      396.77      8.68 o 
  16  10   3      480.26      484.36     13.52 o 
  17  10   3       57.75       30.64      8.02 o 
  18  10   3     1386.47     1335.19     32.41 o 
   1  11   3      633.18      653.98      8.32 o 
   2  11   3    13121.57    13057.73     98.73 o 
   3  11   3    13427.14    13510.50    104.62 o 
   4  11   3      836.57      819.22     12.78 o 
   5  11   3     4814.59     4986.39     40.30 o 
   6  11   3     6006.76     6077.90     43.62 o 
   7  11   3      450.05      407.77      8.69 o 
   8  11   3     2977.09     2973.90     23.41 o 
   9  11   3     2014.59     1974.27     20.01 o 
  10  11   3     5367.50     5380.71     41.73 o 
  11  11   3    12503.56    12430.40     96.87 o 
  12  11   3     4574.85     4590.72     35.59 o 
  13  11   3     3010.44     2890.76     26.94 o 
  14  11   3     2717.64     2719.03     26.68 o 
  15  11   3       97.94       69.09      6.89 o 
  16  11   3     5103.20     4865.49     62.96 o 
   0  12   3    10387.14    10300.30     95.22 o 
   1  12   3      707.46      710.10     11.43 o 
   2  12   3     2089.55     2073.43     21.01 o 
   3  12   3     1768.30     1798.44     17.79 o 
   4  12   3    10647.10    10637.24     84.18 o 
   5  12   3      850.70      864.78     14.45 o 
   6  12   3      647.25      612.79     10.16 o 
   7  12   3        2.42       11.18      6.01 o 
   8  12   3     4697.59     4681.73     37.42 o 
   9  12   3      899.08      902.68     14.27 o 
  10  12   3     4336.80     4256.33     39.49 o 
  11  12   3       15.11       23.02      8.14 o 
  12  12   3     1380.12     1521.33     20.43 o 
  13  12   3      578.12      549.83     14.34 o 
  14  12   3     3411.30     3322.08     65.70 o 
   1  13   3     4728.43     4783.58     40.36 o 
   2  13   3      364.40      382.52     10.47 o 
   3  13   3     1595.22     1647.84     19.80 o 
   4  13   3      159.44      159.35      7.84 o 
   5  13   3      883.09      866.35     12.34 o 
   6  13   3     1508.48     1490.07     16.13 o 
   7  13   3     3760.25     3769.82     45.92 o 
   8  13   3        9.75       10.36      8.00 o 
   9  13   3     3039.84     3049.70     35.74 o 
  10  13   3       12.58       20.88      9.45 o 
  11  13   3     1291.85     1289.78     22.94 o 
   0  14   3      371.18      330.05     21.31 o 
   1  14   3       34.28       35.31      6.26 o 
   2  14   3       62.88       53.28      7.67 o 
   3  14   3        0.13        1.75      6.81 o 
   4  14   3      149.92      131.56      7.23 o 
   5  14   3      548.82      535.63     16.41 o 
   6  14   3       41.64       50.87     10.75 o 
   0   0   4     9510.50     9572.04     88.61 o 
   1   0   4     8006.16     7610.55     50.15 o 
   2   0   4    84877.85    68646.09    931.62 o 
   3   0   4    13423.56    13358.74     97.84 o 
   4   0   4      591.87      495.43      6.76 o 
   5   0   4    36308.58    33304.85    704.68 o 
   6   0   4      174.68      317.83      6.25 o 
   7   0   4     1705.40     1529.77     15.29 o 
   8   0   4    59402.96    59905.06    826.03 o 
   9   0   4    15830.22    15534.87    127.64 o 
  10   0   4     7741.88     7940.38     61.81 o 
  11   0   4     1068.58     1286.06     11.63 o 
  12   0   4    23564.43    24328.16    240.00 o 
  13   0   4    73986.18    75478.83   1145.52 o 
  14   0   4    14795.30    14835.91    150.47 o 
  15   0   4     2745.04     2886.11     23.72 o 
  16   0   4    11056.17    11168.63     97.26 o 
  17   0   4    11622.81    11293.93    100.52 o 
  18   0   4    11728.52    11790.31    111.91 o 
  19   0   4    19924.16    19783.94    204.19 o 
  20   0   4    10051.51     9942.81     93.45 o 
  21   0   4     1512.69     1496.29     18.49 o 
  22   0   4    10917.21    11253.83    112.46 o 
  23   0   4     3724.03     3763.48     50.03 o 
  24   0   4     3113.59     3069.55     42.37 o 
   1   1   4    12264.33    12237.71     61.23 o 
   2   1   4    19304.31    19452.40    133.14 o 
   3   1   4   114777.25    91213.74    999.65 o 
   4   1   4      698.80      713.19      5.65 o 
   5   1   4    36753.79    36195.82    492.86 o 
   6   1   4    18029.05    18311.88    110.57 o 
   7   1   4    21493.58    21419.54    155.18 o 
   8   1   4       14.66       33.54      3.41 o 
   9   1   4      185.55      179.42      3.57 o 
  10   1   4     1125.27     1022.28      7.97 o 
  11   1   4    53146.52    53357.02    485.11 o 
  12   1   4     1103.31      944.48      7.85 o 
  13   1   4      135.42      147.79      3.78 o 
  14   1   4     1261.68     1238.71     10.95 o 
  15   1   4    23041.11    23683.76    170.73 o 
  16   1   4     1157.52     1044.43      9.65 o 
  17   1   4    11040.17    11103.19     71.41 o 
  18   1   4      720.49      762.98      8.80 o 
  19   1   4     4885.05     4920.45     32.04 o 
  20   1   4     4450.26     4368.66     29.76 o 
  21   1   4     3356.30     3407.48     24.99 o 
  22   1   4       76.98       62.17      6.47 o 
  23   1   4     3878.50     3642.92     52.77 o 
  24   1   4        7.88       24.35      8.37 o 
   0   2   4   112147.16    91330.78   1420.96 o 
   1   2   4    16083.89    16685.61     92.89 o 
   2   2   4      686.98      916.13      6.83 o 
   3   2   4       18.47       46.99      3.13 o 
   4   2   4    21255.70    21217.42    130.21 o 
   5   2   4    13006.87    13238.57     77.98 o 
   6   2   4    12724.70    12357.98     71.11 o 
   7   2   4       86.71      103.71      4.15 o 
   8   2   4    33889.50    34467.54    283.24 o 
   9   2   4     2413.06     2876.29     18.54 o 
  10   2   4    13178.92    12762.84     80.94 o 
  11   2   4      840.27      799.08      7.69 o 
  12   2   4    17629.36    17875.61    126.53 o 
  13   2   4     3092.65     3144.23     20.31 o 
  14   2   4    18314.73    18280.10    132.35 o 
  15   2   4     1484.12     1397.16     12.15 o 
  16   2   4    14576.24    14850.67    108.75 o 
  17   2   4       32.27       43.72      6.26 o 
  18   2   4     8507.81     8434.91     60.56 o 
  19   2   4      663.46      672.59     10.94 o 
  20   2   4     1778.69     1783.45     18.34 o 
  21   2   4      177.84      154.86      8.28 o 
  22   2   4      702.45      666.26     12.77 o 
  23   2   4       25.90       31.37      6.71 o 
  24   2   4     2289.70     2295.29     24.79 o 
   1   3   4     5858.38     5846.88     28.59 o 
   2   3   4     3907.12     4111.55     29.88 o 
   3   3   4    11512.99    11475.78     95.99 o 
   4   3   4     1450.13     1463.71     10.98 o 
   5   3   4       18.45       18.79      1.74 o 
   6   3   4     6096.25     6442.62     45.00 o 
   7   3   4     5213.70     4905.68     25.04 o 
   8   3   4      235.43      177.28      4.34 o 
   9   3   4        6.05       14.69      2.95 o 
  10   3   4      215.44      223.21      6.73 o 
  11   3   4    19741.21    20032.79    142.81 o 
  12   3   4       34.48       28.98      4.15 o 
  13   3   4       82.89       99.79      4.62 o 
  14   3   4     2713.81     2709.72     20.22 o 
  15   3   4     1095.77     1109.57     11.71 o 
  16   3   4     1751.81     1871.27     15.27 o 
  17   3   4      823.41      892.97     10.34 o 
  18   3   4       25.97       25.33      6.10 o 
  19   3   4     1965.16     2007.40     20.18 o 
  20   3   4      249.29      260.59      9.22 o 
  21   3   4     2230.39     2351.23     23.98 o 
  22   3   4       22.51       21.53      7.46 o 
  23   3   4      554.15      542.47     15.25 o 
  24   3   4       55.52       53.98      9.81 o 
   0   4   4    38861.68    38950.64    722.33 o 
   1   4   4    58127.49    55163.89    903.34 o 
   2   4   4    35970.78    36209.60    329.12 o 
   3   4   4    11016.03    11064.21     62.65 o 
   4   4   4    25446.38    24542.85    175.24 o 
   5   4   4    30398.36    29971.26    206.08 o 
   6   4   4    11749.51    11600.93     63.38 o 
   7   4   4     9077.74     9459.16     48.94 o 
   8   4   4    11399.29    11136.04     69.93 o 
   9   4   4    39011.55    40193.50    357.71 o 
  10   4   4    48662.18    49792.64    487.96 o 
  11   4   4        5.33       15.89      3.50 o 
  12   4   4     8514.29     8677.67     55.58 o 
  13   4   4    33555.34    34666.36    307.02 o 
  14   4   4    11865.15    11855.64     79.57 o 
  15   4   4     1186.54     1148.12     11.98 o 
  16   4   4     5875.94     6062.08     41.38 o 
  17   4   4    12370.22    12386.13     90.88 o 
  18   4   4    12956.13    12954.18    102.97 o 
  19   4   4    11720.18    11858.42     91.22 o 
  20   4   4     1366.09     1327.17     18.49 o 
  21   4   4     6188.11     6251.72     51.18 o 
  22   4   4      898.70      874.88     18.97 o 
  23   4   4     2180.31     2144.02     31.16 o 
   1   5   4    12306.56    12027.51     64.99 o 
   2   5   4       15.88       35.78      4.35 o 
   3   5   4    48876.21    48760.79    457.69 o 
   4   5   4     2614.79     2785.27     15.33 o 
   5   5   4    24218.69    26336.69    198.51 o 
   6   5   4     1125.60      996.39      7.65 o 
   7   5   4    19783.35    20002.65    129.96 o 
   8   5   4        2.79       14.90      2.34 o 
   9   5   4     1672.13     1718.11      9.78 o 
  10   5   4        5.87       38.92      8.45 o 
  11   5   4    36389.29    36994.42    329.04 o 
  12   5   4     3760.41     3863.33     25.97 o 
  13   5   4      224.83      228.28      5.92 o 
  14   5   4     4307.10     4203.24     29.91 o 
  15   5   4    35787.64    35259.28    326.04 o 
  16   5   4      608.39      578.57     10.37 o 
  17   5   4     8364.50     8256.47     63.01 o 
  18   5   4      671.16      683.93      9.96 o 
  19   5   4     4588.02     4507.00     35.35 o 
  20   5   4     2156.85     2280.92     21.15 o 
  21   5   4     3964.41     3915.44     39.13 o 
  22   5   4        0.31        5.22      7.10 o 
  23   5   4     5048.02     4956.51     51.66 o 
   0   6   4      654.48      568.38      7.09 o 
   1   6   4    14122.84    14171.69     82.27 o 
   2   6   4    12732.88    13098.37     81.83 o 
   3   6   4      279.25      232.45      4.21 o 
   4   6   4       50.92       73.21      4.01 o 
   5   6   4    22169.13    23327.74    176.35 o 
   6   6   4      604.47      546.13      6.10 o 
   7   6   4      872.72      871.05      8.18 o 
   8   6   4     8999.56     8934.05     55.64 o 
   9   6   4     2440.60     2351.88     12.99 o 
  10   6   4     1593.17     1658.10     12.19 o 
  11   6   4      135.39      152.50      3.32 o 
  12   6   4     9263.98     9393.19     63.39 o 
  13   6   4    25388.82    25532.11    210.30 o 
  14   6   4     2850.55     2904.43     22.49 o 
  15   6   4     3976.46     3920.05     29.47 o 
  16   6   4     5143.02     5185.56     36.24 o 
  17   6   4      964.25      985.10     12.29 o 
  18   6   4     7954.18     8022.42     65.69 o 
  19   6   4     4633.27     4569.02     37.66 o 
  20   6   4     1558.62     1542.17     19.70 o 
  21   6   4      312.59      309.83     12.85 o 
  22   6   4     4101.11     4127.14     40.15 o 
   1   7   4       64.94       83.09      3.31 o 
   2   7   4     1147.50     1185.52      9.63 o 
   3   7   4      590.62      565.10      6.84 o 
   4   7   4      194.95      186.59      5.31 o 
   5   7   4     2377.18     2478.51     15.19 o 
   6   7   4     4975.94     5089.10     30.83 o 
   7   7   4      936.51      883.26      8.54 o 
   8   7   4     1255.51     1177.01      9.92 o 
   9   7   4      109.61      136.25      4.52 o 
  10   7   4     2363.92     2451.89     16.73 o 
  11   7   4        7.50       37.05      3.18 o 
  12   7   4     1135.17     1129.81      9.01 o 
  13   7   4      302.46      288.35      8.16 o 
  14   7   4      155.81      181.66      6.90 o 
  15   7   4      183.98      207.73      7.24 o 
  16   7   4       18.34       33.08      6.34 o 
  17   7   4      156.97      149.62      8.35 o 
  18   7   4        0.29        5.91      5.86 o 
  19   7   4      649.44      655.17     12.67 o 
  20   7   4       13.89       25.91      6.68 o 
  21   7   4       95.38       79.49      8.44 o 
   0   8   4    11315.92    11828.51     97.35 o 
   1   8   4     4979.00     5051.29     27.35 o 
   2   8   4     7779.13     7709.49     46.85 o 
   3   8   4     2105.88     2054.52     14.48 o 
   4   8   4     6355.86     6482.16     39.72 o 
   5   8   4    12348.89    12477.31     83.49 o 
   6   8   4     4873.42     4866.33     29.66 o 
   7   8   4     5188.27     5164.19     33.68 o 
   8   8   4     6904.06     7074.91     46.60 o 
   9   8   4    18932.43    18856.31    144.97 o 
  10   8   4     4242.50     4192.48     28.31 o 
  11   8   4     4296.28     4160.37     28.33 o 
  12   8   4      554.05      584.86     11.30 o 
  13   8   4     6748.01     6764.03     44.15 o 
  14   8   4     5918.98     6052.21     43.39 o 
  15   8   4      665.64      658.86     12.22 o 
  16   8   4     6287.82     6283.63     47.44 o 
  17   8   4     3886.34     3917.81     32.90 o 
  18   8   4     1272.15     1220.41     17.13 o 
  19   8   4     1244.42     1156.11     17.31 o 
  20   8   4     3385.17     3255.84     33.07 o 
   1   9   4     8836.65     8783.45     51.31 o 
   2   9   4       61.21       84.57      4.85 o 
   3   9   4    15116.70    15097.21    109.40 o 
   4   9   4     1348.94     1323.06     13.09 o 
   5   9   4     1731.06     1798.20     15.31 o 
   6   9   4     1050.93     1086.28     12.38 o 
   7   9   4    25099.37    25487.77    209.71 o 
   8   9   4        1.92       17.11      5.07 o 
   9   9   4      918.16      930.29     10.79 o 
  10   9   4       51.62       64.11      5.66 o 
  11   9   4    20235.72    20140.22    160.50 o 
  12   9   4        7.27       12.73      4.69 o 
  13   9   4      643.75      628.96      9.33 o 
  14   9   4      981.75      973.56     11.45 o 
  15   9   4    14437.37    14533.40    129.11 o 
  16   9   4      535.87      510.04     13.51 o 
  17   9   4     2071.97     2059.05     30.29 o 
  18   9   4       37.76       32.78      6.64 o 
  19   9   4     3921.93     3678.08     50.38 o 
   0  10   4    33380.08    33978.40    398.09 o 
   1  10   4     6557.28     6527.61     39.61 o 
   2  10   4    11690.27    11660.02     80.23 o 
   3  10   4     4403.05     4413.93     32.52 o 
   4  10   4    11317.11    11440.38     87.02 o 
   5  10   4     6474.63     6438.13     45.84 o 
   6  10   4     8480.24     8310.56     58.78 o 
   7  10   4      445.37      487.65     10.39 o 
   8  10   4     7778.09     7779.16     55.72 o 
   9  10   4    11762.64    11808.11     88.91 o 
  10  10   4     8160.02     8205.84     61.73 o 
  11  10   4       30.42       31.04      6.61 o 
  12  10   4     4327.97     4422.19     35.95 o 
  13  10   4    11351.65    11364.09     86.79 o 
  14  10   4     2216.81     2218.10     20.09 o 
  15  10   4      849.98      818.47     15.55 o 
  16  10   4     2775.96     2723.87     32.74 o 
  17  10   4     2292.71     2323.16     32.55 o 
   1  11   4     2119.05     2133.09     19.33 o 
   2  11   4      727.00      661.25     12.51 o 
   3  11   4     1506.87     1478.46     15.60 o 
   4  11   4      456.82      470.79      9.77 o 
   5  11   4       16.21       19.43      6.03 o 
   6  11   4      602.72      612.82     11.75 o 
   7  11   4       81.18       82.62      7.47 o 
   8  11   4      190.90      172.89      8.28 o 
   9  11   4      200.10      219.24      7.47 o 
  10  11   4      796.69      790.15     12.32 o 
  11  11   4     2865.76     2840.48     23.16 o 
  12  11   4     1367.73     1287.17     15.20 o 
  13  11   4      523.64      500.30     11.47 o 
  14  11   4      658.83      641.31     13.10 o 
  15  11   4      573.28      509.76     23.41 o 
  16  11   4      268.41      253.06     19.88 o 
   0  12   4      170.54      197.73      8.83 o 
   1  12   4      141.61      165.77      7.88 o 
   2  12   4      748.65      762.93     11.60 o 
   3  12   4     3426.61     3406.03     28.90 o 
   4  12   4      568.77      590.04     11.87 o 
   5  12   4     2082.69     2063.13     21.06 o 
   6  12   4      811.36      834.47     13.28 o 
   7  12   4       21.36       23.22      7.48 o 
   8  12   4     1524.30     1460.36     16.86 o 
   9  12   4     3941.06     3911.62     33.12 o 
  10  12   4      526.91      569.19     10.87 o 
  11  12   4       17.14       16.05      5.71 o 
  12  12   4     2936.75     2912.45     26.98 o 
  13  12   4      676.23      613.33     13.91 o 
   1  13   4     5874.12     5814.47     44.51 o 
   2  13   4       56.85       43.03      7.66 o 
   3  13   4     2178.69     2109.11     23.25 o 
   4  13   4       51.60       47.83      7.64 o 
   5  13   4     1924.13     1881.78     20.21 o 
   6  13   4       46.33       38.07      7.73 o 
   7  13   4     8734.48     8644.08     94.97 o 
   8  13   4        6.21        9.77      6.44 o 
   9  13   4       18.01        6.90      4.86 o 
  10  13   4      273.21      276.32     17.02 o 
   0  14   4     1029.18     1115.52     26.98 o 
   1  14   4      654.26      711.03     14.96 o 
   2  14   4     1119.60     1123.61     18.39 o 
   3  14   4     2540.67     2535.99     27.71 o 
   4  14   4      257.94      257.01     10.45 o 
   5  14   4     5281.86     5316.64     46.74 o 
   6  14   4     1724.93     1804.55     30.14 o 
   1   1   5    25757.95    25381.77    166.70 o 
   2   1   5    45143.52    41263.38    579.92 o 
   3   1   5    24857.83    24450.26    157.57 o 
   4   1   5     3506.49     3339.21     17.49 o 
   5   1   5    34070.61    32777.06    367.57 o 
   6   1   5     1153.67      947.16      6.96 o 
   7   1   5    16400.93    16383.48     94.82 o 
   8   1   5     6910.72     7005.88     56.81 o 
   9   1   5    28554.80    29325.09    212.22 o 
  10   1   5    15938.98    15852.41     95.17 o 
  11   1   5    27948.70    28094.91    203.38 o 
  12   1   5     5506.22     5287.34     31.27 o 
  13   1   5     9587.40     9477.95     54.34 o 
  14   1   5     2447.07     2496.86     17.69 o 
  15   1   5     4688.82     4883.36     27.83 o 
  16   1   5    32055.42    32118.26    254.49 o 
  17   1   5     4427.13     4455.20     27.32 o 
  18   1   5     2527.96     2498.76     16.71 o 
  19   1   5     5039.80     5110.83     31.94 o 
  20   1   5     3291.23     3137.61     25.74 o 
  21   1   5      532.90      500.43     15.09 o 
  22   1   5     1276.60     1222.37     16.77 o 
  23   1   5     1129.57     1132.77     17.60 o 
  24   1   5     7572.54     7630.80     64.87 o 
   0   2   5   264976.72   192383.13   4007.07 o 
   1   2   5    10388.67    10853.33     54.53 o 
   2   2   5     4637.79     4876.18     21.35 o 
   3   2   5     7632.04     7683.99     35.69 o 
   4   2   5    13139.42    12513.24     66.40 o 
   5   2   5     8216.27     8599.78     62.54 o 
   6   2   5    20812.38    20485.93    127.16 o 
   7   2   5        1.97       35.29      2.67 o 
   8   2   5    74043.46    73582.84    882.60 o 
   9   2   5      816.21     1145.66      8.85 o 
  10   2   5    17850.99    18619.13    129.82 o 
  11   2   5        2.31       19.62      4.04 o 
  12   2   5    22293.91    22319.57    166.43 o 
  13   2   5     3082.65     3027.89     19.76 o 
  14   2   5    42621.59    42737.27    405.86 o 
  15   2   5      184.30      191.40      6.49 o 
  16   2   5      107.09      114.96      6.24 o 
  17   2   5       19.32       25.91      4.59 o 
  18   2   5    27247.38    27874.86    244.59 o 
  19   2   5     2364.41     2263.39     20.34 o 
  20   2   5       96.86      104.64      7.86 o 
  21   2   5      156.96      164.16      8.00 o 
  22   2   5     3689.98     3668.82     32.96 o 
  23   2   5      578.15      603.24     14.74 o 
  24   2   5     1686.03     1785.69     24.88 o 
   1   3   5    32805.43    32991.98    240.26 o 
   2   3   5    73915.45    66847.14    650.38 o 
   3   3   5     3214.12     3000.68     18.97 o 
   4   3   5     8039.96     8453.97     47.43 o 
   5   3   5     7077.39     8607.50     43.11 o 
   6   3   5    11885.77    11492.23     70.29 o 
   7   3   5    57317.87    57731.18    580.60 o 
   8   3   5    13457.04    13299.27     82.92 o 
   9   3   5    15166.00    15042.45     98.58 o 
  10   3   5    74486.94    75575.12    867.92 o 
  11   3   5     6625.37     6636.24     40.68 o 
  12   3   5     7465.19     7182.80     44.57 o 
  13   3   5     5373.76     5524.08     36.40 o 
  14   3   5     2096.57     2066.45     16.02 o 
  15   3   5    13735.54    13660.70     96.77 o 
  16   3   5    35558.19    35373.15    325.49 o 
  17   3   5     2431.46     2543.37     22.65 o 
  18   3   5      254.83      268.58      8.06 o 
  19   3   5      992.77      995.56     14.17 o 
  20   3   5     3967.66     4141.15     35.82 o 
  21   3   5     4024.41     4004.16     37.83 o 
  22   3   5      363.91      385.53     10.66 o 
  23   3   5     6251.19     6278.73     52.84 o 
  24   3   5     6294.14     6147.07     65.02 o 
   0   4   5    12240.51    11217.28    114.66 o 
   1   4   5      294.54      289.35      3.90 o 
   2   4   5       44.82      125.27      2.47 o 
   3   4   5     6112.76     6557.06     43.82 o 
   4   4   5     1623.85     1882.59     16.18 o 
   5   4   5     1435.16     1425.93      7.86 o 
   6   4   5     6674.96     6797.55     33.42 o 
   7   4   5      399.46      334.69      3.30 o 
   8   4   5      381.98      325.45      6.35 o 
   9   4   5       69.01       85.38      3.97 o 
  10   4   5      985.69      973.01      9.09 o 
  11   4   5       15.52       38.86      3.60 o 
  12   4   5    12577.01    12983.91     90.06 o 
  13   4   5        3.23       35.49      5.59 o 
  14   4   5     9188.49     8765.75     58.28 o 
  15   4   5      694.99      679.33     11.34 o 
  16   4   5      802.70      789.59     11.32 o 
  17   4   5      205.38      194.89      8.22 o 
  18   4   5     2145.24     2192.06     19.04 o 
  19   4   5      623.42      619.44     11.99 o 
  20   4   5      155.38      137.43      9.11 o 
  21   4   5       19.61       15.55      7.63 o 
  22   4   5      641.51      653.33     14.22 o 
  23   4   5      286.02      281.97     17.98 o 
   1   5   5    12909.19    13093.05     79.82 o 
   2   5   5     2372.00     2267.99     17.92 o 
   3   5   5    21108.65    21780.42    154.29 o 
   4   5   5      882.28     1000.64      7.88 o 
   5   5   5    22232.06    22491.13    161.96 o 
   6   5   5    13230.46    13789.22     88.69 o 
   7   5   5    20594.43    20959.61    135.57 o 
   8   5   5     1729.31     1704.43      9.68 o 
   9   5   5    23503.85    24001.87    166.97 o 
  10   5   5     5629.68     5732.46     40.77 o 
  11   5   5    17546.65    17825.81    129.87 o 
  12   5   5      496.39      479.30      9.43 o 
  13   5   5    10152.15    10335.76     72.57 o 
  14   5   5        2.00       18.18      4.57 o 
  15   5   5    18371.22    18586.69    150.53 o 
  16   5   5      891.51      942.28     11.97 o 
  17   5   5     7601.93     7767.15     58.19 o 
  18   5   5      182.51      172.23      7.29 o 
  19   5   5     5736.72     5823.58     48.02 o 
  20   5   5     1663.08     1717.54     18.90 o 
  21   5   5     2141.09     2215.49     33.60 o 
  22   5   5        6.88        9.67      9.46 o 
  23   5   5     2957.83     3055.96     37.93 o 
   0   6   5    49644.86    50267.20    635.49 o 
   1   6   5      862.82      948.02      6.63 o 
   2   6   5      412.44      452.36      6.65 o 
   3   6   5      777.72      843.43     11.60 o 
   4   6   5    19300.59    19281.61    136.20 o 
   5   6   5     3494.16     3481.02     21.15 o 
   6   6   5     2501.63     2367.64     15.14 o 
   7   6   5     2017.76     1990.64     12.96 o 
   8   6   5    37080.91    38469.09    347.47 o 
   9   6   5      229.14      242.12      6.79 o 
  10   6   5     8823.57     9137.76     54.22 o 
  11   6   5     1029.01      984.56     12.24 o 
  12   6   5     2969.91     3006.60     30.98 o 
  13   6   5      882.03      872.32     11.55 o 
  14   6   5    12255.08    12305.26     89.86 o 
  15   6   5      345.01      330.60      9.07 o 
  16   6   5     3817.83     3738.75     29.20 o 
  17   6   5     3467.19     3413.58     28.46 o 
  18   6   5     9119.93     9231.29     72.43 o 
  19   6   5      115.28      125.36      7.80 o 
  20   6   5      172.48      191.06     10.94 o 
  21   6   5       24.60       30.61     11.56 o 
  22   6   5     5793.11     5742.80     56.43 o 
   1   7   5    13697.21    13947.78     83.55 o 
   2   7   5    33244.30    33541.42    286.97 o 
   3   7   5    16785.53    16730.10    115.68 o 
   4   7   5     7938.24     7740.79     47.21 o 
   5   7   5    12065.99    12528.41     83.53 o 
   6   7   5    12498.27    12517.01     84.68 o 
   7   7   5      207.20      207.11      5.62 o 
   8   7   5     2200.55     2120.10     15.15 o 
   9   7   5     6811.38     6738.68     44.54 o 
  10   7   5    18177.54    18315.78    133.27 o 
  11   7   5    14134.22    14075.24     99.35 o 
  12   7   5    16666.38    16760.54    126.53 o 
  13   7   5     1705.36     1735.05     16.24 o 
  14   7   5      532.37      567.32     10.50 o 
  15   7   5       12.39       57.53      8.16 o 
  16   7   5    22364.27    22979.20    196.26 o 
  17   7   5     5626.57     5505.70     44.72 o 
  18   7   5      966.14      982.82     12.62 o 
  19   7   5     7611.93     7364.25     59.86 o 
  20   7   5     4532.88     4468.74     39.97 o 
  21   7   5      845.56      896.76     20.06 o 
   0   8   5    30940.49    31305.89    339.81 o 
   1   8   5      105.79      127.05      3.48 o 
   2   8   5       33.21       54.41      4.72 o 
   3   8   5      110.13      140.55      4.81 o 
   4   8   5     1933.03     1791.29     12.99 o 
   5   8   5     1978.07     2061.01     16.32 o 
   6   8   5     4763.62     4801.29     31.72 o 
   7   8   5       80.64       96.72      5.19 o 
   8   8   5    18838.03    18750.07    142.65 o 
   9   8   5     4637.30     4668.70     32.34 o 
  10   8   5      250.06      237.07      6.47 o 
  11   8   5      584.30      613.90      8.72 o 
  12   8   5     2404.06     2448.46     17.33 o 
  13   8   5      219.98      199.07      8.65 o 
  14   8   5    15094.00    15180.11    129.89 o 
  15   8   5       85.87       88.63      8.31 o 
  16   8   5      137.40      131.85      8.16 o 
  17   8   5      909.41      934.90     13.98 o 
  18   8   5     3229.81     3086.09     29.31 o 
  19   8   5     1817.58     1893.92     23.06 o 
  20   8   5        1.93       12.55      8.30 o 
   1   9   5     8226.35     8131.77     47.33 o 
   2   9   5      340.51      352.64      7.92 o 
   3   9   5     6542.41     6716.83     44.51 o 
   4   9   5      134.42      179.36      7.70 o 
   5   9   5     1284.39     1177.57     12.60 o 
   6   9   5     2127.12     2049.58     20.91 o 
   7   9   5     9737.79    10040.31     72.10 o 
   8   9   5        1.34       14.60      4.56 o 
   9   9   5     2756.56     2767.44     25.03 o 
  10   9   5     2565.20     2488.07     21.20 o 
  11   9   5     1094.46     1159.02     12.87 o 
  12   9   5     1612.74     1581.21     14.08 o 
  13   9   5     1921.39     1956.76     16.74 o 
  14   9   5       41.34       47.33      7.99 o 
  15   9   5     3574.89     3470.58     33.88 o 
  16   9   5     1784.48     1713.90     21.10 o 
  17   9   5     2938.68     2933.69     30.76 o 
  18   9   5      135.51      111.47     11.46 o 
  19   9   5     1550.51     1482.54     21.54 o 
   0  10   5      706.80      655.90     13.89 o 
   1  10   5      234.48      241.05      7.87 o 
   2  10   5       93.47       97.28      6.75 o 
   3  10   5       58.86       76.55      6.26 o 
   4  10   5     8884.17     8837.14     62.83 o 
   5  10   5      799.20      773.68     10.69 o 
   6  10   5       29.04       38.40      5.82 o 
   7  10   5       37.87       44.87      5.33 o 
   8  10   5     4768.98     4793.22     39.37 o 
   9  10   5      279.63      301.17      8.79 o 
  10  10   5     3844.42     3926.55     32.89 o 
  11  10   5      360.53      338.14      8.43 o 
  12  10   5      516.14      537.63     10.84 o 
  13  10   5      383.81      371.35      9.48 o 
  14  10   5     1634.93     1656.44     22.05 o 
  15  10   5      135.15      112.62      8.36 o 
  16  10   5      319.17      347.17     15.33 o 
  17  10   5        9.52       10.19     11.27 o 
   1  11   5     8725.07     8698.93     60.56 o 
   2  11   5    12337.83    12374.78     92.90 o 
   3  11   5      373.31      399.81     10.58 o 
   4  11   5       87.58       81.24      7.19 o 
   5  11   5     1775.60     1802.80     19.51 o 
   6  11   5     9328.28     9370.36     69.53 o 
   7  11   5     6175.13     6082.04     45.42 o 
   8  11   5     3975.45     3891.94     33.12 o 
   9  11   5     1924.60     1971.78     20.43 o 
  10  11   5     6637.68     6697.47     53.27 o 
  11  11   5        4.36       18.32      7.22 o 
  12  11   5     5155.82     5212.26     42.84 o 
  13  11   5     1213.49     1246.57     16.86 o 
  14  11   5     1460.10     1520.97     15.86 o 
  15  11   5     4430.79     4375.00     47.71 o 
   0  12   5    12632.76    12779.13    160.58 o 
   1  12   5      487.41      475.09     11.37 o 
   2  12   5      497.38      479.57     11.06 o 
   3  12   5      592.47      567.04     12.20 o 
   4  12   5     3831.39     3851.15     35.25 o 
   5  12   5       23.52       27.39      7.28 o 
   6  12   5     1624.30     1590.83     18.11 o 
   7  12   5       19.06       24.11      7.97 o 
   8  12   5     7879.69     7808.39     60.16 o 
   9  12   5      476.00      494.37     10.97 o 
  10  12   5     3438.03     3398.55     32.34 o 
  11  12   5      106.65       95.79      9.39 o 
  12  12   5     2345.85     2338.98     24.73 o 
  13  12   5      825.25      803.69     13.22 o 
   1  13   5     1512.94     1457.30     19.82 o 
   2  13   5     1593.02     1624.38     19.43 o 
   3  13   5     3058.80     3010.54     30.74 o 
   4  13   5      195.56      187.29     10.03 o 
   5  13   5     2064.41     2106.86     22.53 o 
   6  13   5      103.39       82.59      8.73 o 
   7  13   5      317.09      311.50     11.19 o 
   8  13   5      345.29      336.36     11.15 o 
   9  13   5     1646.31     1591.77     19.74 o 
  10  13   5     2416.63     2424.28     25.29 o 
   0  14   5        2.48        2.42     11.94 o 
   1  14   5      610.18      587.82     19.75 o 
   2  14   5      478.52      453.93     16.87 o 
   3  14   5      286.25      260.07     13.55 o 
   4  14   5     1539.95     1573.12     20.11 o 
   5  14   5       16.08       14.18      9.26 o 
   0   0   6    94923.40    82715.02   1866.16 o 
   1   0   6    51664.41    47534.69    856.65 o 
   2   0   6    13808.28    13869.98    120.85 o 
   3   0   6       77.80      125.74      9.37 o 
   4   0   6   164736.53   128591.85   2368.54 o 
   5   0   6    87903.09    77697.34   1368.94 o 
   6   0   6    19277.43    20025.73    175.54 o 
   7   0   6    41997.19    43958.39    702.17 o 
   8   0   6     5614.23     6346.03     54.15 o 
   9   0   6    17518.10    17218.46    162.82 o 
  10   0   6   116430.79   110845.83   1960.47 o 
  11   0   6    12514.50    13759.76    120.88 o 
  12   0   6    35574.32    36917.63    460.97 o 
  13   0   6    29694.35    31193.79    341.91 o 
  14   0   6      173.37      210.37      6.05 o 
  15   0   6     1310.68     1372.28     14.94 o 
  16   0   6     1510.83     1584.77     17.39 o 
  17   0   6    17478.03    17315.85    168.68 o 
  18   0   6    21387.43    21839.40    230.58 o 
  19   0   6    15940.71    15908.41    159.71 o 
  20   0   6     4834.70     4850.63     45.50 o 
  21   0   6     5774.82     5619.11     53.61 o 
  22   0   6      687.33      667.04     14.03 o 
  23   0   6     1586.32     1553.82     34.45 o 
  24   0   6     5397.27     5209.04    162.18 o 
   1   1   6       94.81       74.86      2.49 o 
   2   1   6     1098.15      872.81      4.96 o 
   3   1   6    75479.02    66942.52    696.32 o 
   4   1   6        1.69       18.41      2.94 o 
   5   1   6    27355.32    28088.24    194.48 o 
   6   1   6    41603.57    40869.75    332.29 o 
   7   1   6     8121.09     7577.22     44.55 o 
   8   1   6    13746.86    13791.76     84.43 o 
   9   1   6      106.80      152.81      4.14 o 
  10   1   6     1200.55     1155.15      7.06 o 
  11   1   6    21201.12    21016.27    140.79 o 
  12   1   6    19101.28    19233.30    127.76 o 
  13   1   6      739.47      748.26      7.65 o 
  14   1   6     3729.70     3667.05     26.56 o 
  15   1   6    14518.80    14704.34     95.02 o 
  16   1   6     1269.78     1200.54      9.13 o 
  17   1   6     4902.92     4738.60     27.80 o 
  18   1   6      262.07      277.62      5.04 o 
  19   1   6     3784.55     3696.48     41.12 o 
  20   1   6     9487.26     9489.36     71.37 o 
  21   1   6     5260.92     5500.17     44.06 o 
  22   1   6        1.63       12.81      7.11 o 
  23   1   6      656.83      650.86     14.24 o 
  24   1   6     1409.44     1455.29     19.66 o 
   0   2   6     4362.21     4024.07     31.00 o 
   1   2   6    36682.11    37185.36    284.06 o 
   2   2   6     4782.13     4378.61     20.18 o 
   3   2   6      102.14      121.49      4.05 o 
   4   2   6     6469.49     6275.87     39.65 o 
   5   2   6      958.46      909.54      8.26 o 
   6   2   6    17418.46    17704.90    106.94 o 
   7   2   6      806.57      724.04      8.33 o 
   8   2   6    25008.03    25800.65    193.83 o 
   9   2   6     2522.80     2799.05     16.46 o 
  10   2   6     7638.56     7608.48     45.03 o 
  11   2   6      171.03      184.86      5.24 o 
  12   2   6     5641.28     5636.71     34.02 o 
  13   2   6      747.08      673.49      8.53 o 
  14   2   6     4241.00     4154.98     27.51 o 
  15   2   6     1149.69     1133.26     12.15 o 
  16   2   6     8254.13     8238.20     56.64 o 
  17   2   6      345.76      332.30      7.64 o 
  18   2   6     2161.70     2156.09     21.07 o 
  19   2   6        3.81       31.51      6.17 o 
  20   2   6      417.90      453.77     11.33 o 
  21   2   6       30.33       38.77      7.31 o 
  22   2   6     3989.71     4007.34     36.44 o 
  23   2   6       86.94       68.63     10.23 o 
  24   2   6     1104.31     1155.82     19.69 o 
   1   3   6    14381.58    15099.45    102.12 o 
   2   3   6     7114.08     7472.52     37.59 o 
   3   3   6    28773.89    30764.53    222.70 o 
   4   3   6       28.95       58.55      3.30 o 
   5   3   6       90.14      185.01      2.89 o 
   6   3   6      166.13      276.95      4.91 o 
   7   3   6    13396.29    13111.81     73.44 o 
   8   3   6        3.57       26.31      3.26 o 
   9   3   6      158.16      191.04      5.72 o 
  10   3   6     2074.82     2066.54     14.96 o 
  11   3   6     6340.89     6363.10     39.34 o 
  12   3   6     1245.36     1203.49     11.07 o 
  13   3   6     8181.86     8126.90     53.63 o 
  14   3   6      749.28      702.93     10.35 o 
  15   3   6     4831.07     5106.44     35.39 o 
  16   3   6       37.54       45.71      6.11 o 
  17   3   6       20.62       37.47      5.84 o 
  18   3   6      281.89      279.52      7.93 o 
  19   3   6     1343.84     1294.56     16.72 o 
  20   3   6     3349.63     3411.41     34.08 o 
  21   3   6     2601.78     2752.39     29.95 o 
  22   3   6      260.42      254.73     11.55 o 
  23   3   6      393.94      395.84     11.23 o 
   0   4   6   128024.66   113704.56   1999.39 o 
   1   4   6    28162.76    28253.08    231.06 o 
   2   4   6    17244.20    18081.87    109.96 o 
   3   4   6    12402.43    12444.91     70.18 o 
   4   4   6     1369.08     1350.21      8.38 o 
   5   4   6    35302.55    36256.76    285.03 o 
   6   4   6    25041.50    25642.21    177.30 o 
   7   4   6     9914.93    10658.10     58.70 o 
   8   4   6    72964.34    74621.39    845.28 o 
   9   4   6    29086.19    29785.46    240.74 o 
  10   4   6      115.39      124.75      5.34 o 
  11   4   6      531.92      527.72      7.00 o 
  12   4   6       45.94       86.59      7.22 o 
  13   4   6    34411.29    35005.94    316.26 o 
  14   4   6    18633.43    18538.56    147.67 o 
  15   4   6       26.14       49.26      5.83 o 
  16   4   6     9936.17     9983.17     74.00 o 
  17   4   6     5924.66     5651.68     42.06 o 
  18   4   6       73.52       84.22      7.06 o 
  19   4   6     6920.43     6838.46     52.51 o 
  20   4   6     2459.48     2468.37     25.69 o 
  21   4   6     3624.25     3823.16     37.58 o 
  22   4   6    21813.77    22250.15    200.42 o 
  23   4   6     3271.63     3336.37     33.82 o 
   1   5   6     2815.59     2560.08     12.75 o 
   2   5   6     3444.19     3298.31     17.03 o 
   3   5   6    37584.76    38441.53    306.71 o 
   4   5   6      491.89      529.00      5.99 o 
   5   5   6     7431.82     7358.90     37.33 o 
   6   5   6    23346.84    23239.60    158.02 o 
   7   5   6    13602.87    13669.73     79.89 o 
   8   5   6     4224.49     4166.43     21.28 o 
   9   5   6       83.33      128.27      5.03 o 
  10   5   6     2687.96     2636.95     18.13 o 
  11   5   6    24566.85    24691.06    196.37 o 
  12   5   6     9330.62     9447.65     60.31 o 
  13   5   6      671.29      636.90      9.25 o 
  14   5   6      597.94      567.15      9.44 o 
  15   5   6     9583.40     9676.86     70.31 o 
  16   5   6     1615.38     1543.92     15.46 o 
  17   5   6     2860.96     2931.99     26.08 o 
  18   5   6       94.43       93.23      7.02 o 
  19   5   6     3209.47     3210.08     30.99 o 
  20   5   6     7171.88     7281.27     57.97 o 
  21   5   6     4986.62     5128.65     44.41 o 
  22   5   6      263.55      244.35     12.90 o 
   0   6   6    30995.20    32773.97    361.40 o 
   1   6   6     1276.30     1159.13      7.96 o 
   2   6   6    13711.15    14083.75     83.73 o 
   3   6   6     1743.67     1806.49     13.69 o 
   4   6   6    58374.30    59800.88    624.08 o 
   5   6   6     7153.89     7043.27     43.53 o 
   6   6   6    15169.69    15564.80    104.74 o 
   7   6   6      605.23      575.87      6.64 o 
   8   6   6     1556.50     1616.15     11.84 o 
   9   6   6     1200.48     1162.62     10.56 o 
  10   6   6    39573.43    39598.32    335.20 o 
  11   6   6      177.12      187.86      5.44 o 
  12   6   6     9234.76     9233.49     64.45 o 
  13   6   6     9192.73     9050.54     65.34 o 
  14   6   6     1361.21     1463.83     16.03 o 
  15   6   6      931.42      936.74     12.16 o 
  16   6   6     1074.05     1002.61     13.69 o 
  17   6   6      373.01      383.43     10.01 o 
  18   6   6    14446.97    14447.96    116.82 o 
  19   6   6     2235.25     2171.81     24.14 o 
  20   6   6     4552.00     4631.37     43.94 o 
  21   6   6     2102.59     2182.71     26.45 o 
  22   6   6       21.74       44.34     12.99 o 
   1   7   6      980.06      916.29      7.08 o 
   2   7   6     3281.98     3344.86     21.62 o 
   3   7   6      718.34      711.33      8.32 o 
   4   7   6      125.08      128.17      5.56 o 
   5   7   6       25.71       33.06      3.87 o 
   6   7   6      940.75      940.75     11.13 o 
   7   7   6     8355.03     8551.74     54.14 o 
   8   7   6       69.46       87.55      4.97 o 
   9   7   6     1124.05     1116.10     10.64 o 
  10   7   6     2409.63     2348.48     17.55 o 
  11   7   6      163.40      187.62      5.38 o 
  12   7   6      633.55      653.93      7.85 o 
  13   7   6       14.49       23.12      4.97 o 
  14   7   6       52.73       79.06      6.10 o 
  15   7   6     2017.28     2000.09     18.40 o 
  16   7   6     2794.85     2854.05     24.25 o 
  17   7   6        6.80       18.23      6.01 o 
  18   7   6      126.55      143.91      8.66 o 
  19   7   6       59.22       84.69      8.85 o 
  20   7   6      701.08      699.99     15.44 o 
  21   7   6      391.72      411.09     15.97 o 
   0   8   6      128.44      164.35     12.26 o 
   1   8   6     6580.57     6769.01     38.61 o 
   2   8   6     6029.10     5937.91     36.89 o 
   3   8   6     1061.43     1003.68     10.98 o 
   4   8   6    10153.70    10004.16     68.48 o 
   5   8   6     7624.46     7619.87     48.17 o 
   6   8   6     3061.62     3148.83     22.34 o 
   7   8   6      566.06      562.89      8.75 o 
   8   8   6      150.98      171.57      6.15 o 
   9   8   6    10608.33    10402.18     73.05 o 
  10   8   6     5476.18     5396.19     36.44 o 
  11   8   6     2163.28     2088.39     15.92 o 
  12   8   6     8691.26     8721.18     58.34 o 
  13   8   6     4351.11     4531.93     43.51 o 
  14   8   6        1.10       16.97      6.67 o 
  15   8   6     1225.80     1267.39     13.86 o 
  16   8   6     2123.58     2079.66     21.79 o 
  17   8   6     2334.39     2320.51     25.30 o 
  18   8   6     9489.02     9387.53     77.28 o 
  19   8   6      622.45      639.18     15.02 o 
  20   8   6     1396.81     1413.07     22.06 o 
   1   9   6     4332.23     4420.91     40.10 o 
   2   9   6     9791.64     9685.78     65.06 o 
   3   9   6     7807.20     7834.79     53.58 o 
   4   9   6     1212.10     1160.25     12.18 o 
   5   9   6     2797.85     2937.85     22.13 o 
   6   9   6     1672.60     1718.60     15.40 o 
   7   9   6     5415.52     5407.51     40.63 o 
   8   9   6      287.08      300.48      7.63 o 
   9   9   6        1.36       14.35      4.96 o 
  10   9   6     3926.77     3945.27     29.54 o 
  11   9   6     7441.37     7496.45     56.07 o 
  12   9   6     2758.90     2842.65     22.98 o 
  13   9   6      262.41      262.77      9.80 o 
  14   9   6      544.73      582.40     14.34 o 
  15   9   6    10908.71    11267.22     98.06 o 
  16   9   6     2384.79     2337.38     26.84 o 
  17   9   6     1336.28     1319.09     22.79 o 
  18   9   6       44.39       49.74      9.94 o 
   0  10   6    22582.63    22284.24    235.48 o 
   1  10   6     1420.25     1430.18     13.99 o 
   2  10   6     3261.71     3205.34     24.34 o 
   3  10   6     3259.19     3241.32     24.90 o 
   4  10   6      318.25      305.21      7.86 o 
   5  10   6     7524.98     7480.16     57.06 o 
   6  10   6     1936.83     1865.52     18.57 o 
   7  10   6      377.75      447.48     10.52 o 
   8  10   6    15819.64    15567.16    123.04 o 
   9  10   6     3438.50     3537.69     31.22 o 
  10  10   6       71.56       58.21      7.06 o 
  11  10   6       16.05       15.07      5.44 o 
  12  10   6      238.47      229.16      7.65 o 
  13  10   6     6301.64     6372.02     46.00 o 
  14  10   6     4399.11     4377.01     41.63 o 
  15  10   6      114.25       81.87     11.55 o 
  16  10   6     5545.84     5546.46     61.24 o 
  17  10   6      845.03      817.49     17.60 o 
   1  11   6       39.21       42.36      5.99 o 
   2  11   6       85.16       90.28      6.90 o 
   3  11   6     1279.00     1335.49     15.57 o 
   4  11   6      272.22      287.65      9.22 o 
   5  11   6       12.85       16.11      6.27 o 
   6  11   6     2973.64     2937.15     25.24 o 
   7  11   6      293.99      277.22      9.66 o 
   8  11   6        7.78       13.85      7.38 o 
   9  11   6       20.36       21.63      7.13 o 
  10  11   6      311.21      323.43     10.39 o 
  11  11   6     1769.25     1692.69     19.76 o 
  12  11   6     1153.08     1128.36     15.26 o 
  13  11   6      255.74      254.52      8.08 o 
  14  11   6      416.84      383.68     14.95 o 
  15  11   6       33.10       35.94     12.53 o 
   0  12   6     9137.96     9250.12    121.84 o 
   1  12   6      534.61      534.67     11.22 o 
   2  12   6     3570.92     3508.91     29.91 o 
   3  12   6      409.46      412.79     10.50 o 
   4  12   6     3742.43     3805.61     33.54 o 
   5  12   6      924.52      903.51     14.66 o 
   6  12   6     4513.32     4473.55     39.46 o 
   7  12   6      494.95      485.24     11.14 o 
   8  12   6     2407.98     2401.82     26.70 o 
   9  12   6     1163.76     1153.88     16.86 o 
  10  12   6     1889.05     1921.24     22.03 o 
  11  12   6      109.89      119.94      9.67 o 
  12  12   6        2.85       21.81      8.29 o 
  13  12   6       30.70       33.13      7.98 o 
   1  13   6      635.98      615.84     16.12 o 
   2  13   6     1783.32     1666.12     19.32 o 
   3  13   6     3871.20     3866.29     34.59 o 
   4  13   6      245.08      200.08     10.87 o 
   5  13   6      637.75      642.90     14.25 o 
   6  13   6      513.40      513.57     12.75 o 
   7  13   6     4182.96     4313.20     38.53 o 
   8  13   6      131.16      114.93      8.94 o 
   9  13   6      272.48      265.57     12.41 o 
   0  14   6      347.10      301.49     32.68 o 
   1  14   6      810.55      843.86     19.24 o 
   2  14   6     5699.78     5681.43     58.22 o 
   3  14   6     1085.57     1065.89     20.96 o 
   4  14   6     7162.90     6864.63     98.24 o 
   1   1   7     1006.90      965.61      8.62 o 
   2   1   7      872.25      774.38      9.12 o 
   3   1   7   100645.98    87263.53    958.46 o 
   4   1   7      593.45      714.01      5.36 o 
   5   1   7    46752.46    46735.35    509.42 o 
   6   1   7    16115.37    16418.82     97.96 o 
   7   1   7       80.75       75.73      6.12 o 
   8   1   7     5144.49     5343.99     26.05 o 
   9   1   7    16043.07    16647.91    117.87 o 
  10   1   7      514.60      571.52      8.58 o 
  11   1   7    51286.73    51666.41    475.69 o 
  12   1   7     3019.39     2726.91     15.98 o 
  13   1   7     1804.51     1748.45     11.02 o 
  14   1   7      318.52      338.48      4.15 o 
  15   1   7      272.13      279.33      3.96 o 
  16   1   7     3623.35     3632.97     20.67 o 
  17   1   7    18134.53    18175.07    140.24 o 
  18   1   7      572.45      576.55     14.41 o 
  19   1   7    24071.54    24223.84    209.98 o 
  20   1   7     5602.80     5565.27     44.53 o 
  21   1   7      147.74      153.06      8.97 o 
  22   1   7       33.96       43.56      7.44 o 
  23   1   7      693.49      758.85     13.94 o 
  24   1   7     1746.97     1809.24     22.51 o 
   0   2   7    19094.45    20065.56    177.74 o 
   1   2   7     6744.74     6014.71     28.69 o 
   2   2   7     3351.07     3829.76     23.58 o 
   3   2   7    66791.73    63888.43    625.73 o 
   4   2   7    20814.75    20842.78    133.04 o 
   5   2   7    25921.32    25242.52    172.22 o 
   6   2   7     2882.84     2851.22     13.79 o 
   7   2   7      756.49      796.44      6.84 o 
   8   2   7    12598.21    12590.72     71.40 o 
   9   2   7    58968.68    59402.23    613.76 o 
  10   2   7    24852.15    25449.88    200.22 o 
  11   2   7        9.53       25.51      3.98 o 
  12   2   7       12.53       25.53      3.94 o 
  13   2   7    10536.29    10656.09     70.68 o 
  14   2   7     1814.10     1733.92     13.36 o 
  15   2   7     5371.83     5431.56     37.04 o 
  16   2   7     2473.48     2333.74     18.44 o 
  17   2   7    16925.15    16724.12    128.22 o 
  18   2   7     7352.74     7401.01     54.59 o 
  19   2   7     5177.68     5037.94     38.53 o 
  20   2   7        4.50       12.93      5.80 o 
  21   2   7     1649.30     1613.04     19.73 o 
  22   2   7     3848.79     4040.02     37.13 o 
  23   2   7     9726.83     9749.14     82.72 o 
   1   3   7   132786.27   113955.48   1423.36 o 
   2   3   7    31166.25    32735.23    244.39 o 
   3   3   7    13512.10    14170.13     82.28 o 
   4   3   7      121.43      128.68      5.10 o 
   5   3   7     1680.63     1974.67     14.46 o 
   6   3   7    19982.99    19758.38    129.24 o 
   7   3   7   156817.36   138388.56   1905.56 o 
   8   3   7    16684.97    16766.75    117.08 o 
   9   3   7    17525.23    17497.76    122.54 o 
  10   3   7     2909.93     2987.50     19.43 o 
  11   3   7     1483.31     1495.01     10.70 o 
  12   3   7     5919.06     5821.63     36.79 o 
  13   3   7     5919.48     5959.12     38.68 o 
  14   3   7     2950.70     3010.87     24.88 o 
  15   3   7    34998.27    35065.90    334.19 o 
  16   3   7       93.08      128.60      6.96 o 
  17   3   7      246.71      261.71      8.25 o 
  18   3   7     2322.36     2375.58     20.27 o 
  19   3   7      141.92      161.75      8.90 o 
  20   3   7     5659.82     5946.67     67.64 o 
  21   3   7    13735.30    14156.38    125.49 o 
  22   3   7       86.76       89.03      9.39 o 
  23   3   7     6650.68     6638.34     66.35 o 
   0   4   7     2299.18     2434.50     18.86 o 
   1   4   7     3601.08     3465.18     21.46 o 
   2   4   7     3761.41     4095.14     23.43 o 
   3   4   7     3703.24     3368.39     16.32 o 
   4   4   7     5168.39     5377.37     26.80 o 
   5   4   7     1594.61     1628.44      9.39 o 
   6   4   7      174.49      186.77      3.91 o 
   7   4   7      193.85      195.12      3.18 o 
   8   4   7       11.25       27.92      2.70 o 
   9   4   7    14467.82    13961.46     93.21 o 
  10   4   7     6613.50     6563.52     39.43 o 
  11   4   7      215.39      219.41      5.74 o 
  12   4   7     2621.08     2595.25     17.41 o 
  13   4   7     1388.52     1282.25     12.26 o 
  14   4   7      637.15      624.03     10.23 o 
  15   4   7     1180.22     1127.94     12.57 o 
  16   4   7       21.58       31.07      6.16 o 
  17   4   7     1464.13     1488.40     15.23 o 
  18   4   7     1387.37     1337.13     15.48 o 
  19   4   7       13.77       25.71      7.91 o 
  20   4   7      333.32      371.30     11.64 o 
  21   4   7      139.23      125.00     10.26 o 
  22   4   7      975.15     1020.28     16.94 o 
  23   4   7     2278.24     2316.50     27.95 o 
   1   5   7    16759.67    16628.98    103.14 o 
   2   5   7     6952.20     7095.26     38.70 o 
   3   5   7      334.51      314.87      5.70 o 
   4   5   7      433.60      418.14      4.31 o 
   5   5   7    10021.85    10223.85     59.47 o 
   6   5   7     3458.43     3626.97     21.01 o 
   7   5   7    21911.26    22434.37    153.01 o 
   8   5   7      125.88      140.39      3.28 o 
   9   5   7     5740.04     5867.24     35.06 o 
  10   5   7      533.41      516.57      7.62 o 
  11   5   7       15.06       29.70      4.21 o 
  12   5   7       15.18       28.38      4.78 o 
  13   5   7     3518.56     3349.32     24.67 o 
  14   5   7     3253.56     3197.92     26.24 o 
  15   5   7    16453.41    16788.80    136.44 o 
  16   5   7     2428.59     2400.80     22.29 o 
  17   5   7     1451.73     1434.25     16.48 o 
  18   5   7       11.09       18.57      6.28 o 
  19   5   7     3550.95     3534.00     34.00 o 
  20   5   7        8.74       23.41      7.71 o 
  21   5   7     4640.57     4892.50     43.85 o 
  22   5   7       32.36       25.49      8.71 o 
   0   6   7    22186.32    23497.76    229.26 o 
   1   6   7     6217.64     6169.81     32.57 o 
   2   6   7      572.69      622.57      6.26 o 
   3   6   7     2228.15     2097.85     13.89 o 
   4   6   7     4638.81     4451.41     28.68 o 
   5   6   7    21352.38    22007.07    167.63 o 
   6   6   7     3880.50     4074.47     25.52 o 
   7   6   7      121.42      134.55      4.90 o 
   8   6   7     6119.95     6368.23     39.19 o 
   9   6   7    24595.01    24946.15    179.51 o 
  10   6   7     1561.76     1568.02     13.04 o 
  11   6   7      396.75      377.58      8.03 o 
  12   6   7      774.84      779.09     13.97 o 
  13   6   7     9613.23     9675.39     72.51 o 
  14   6   7      929.25      966.87     13.11 o 
  15   6   7     1953.65     1946.79     19.35 o 
  16   6   7      848.33      866.75     11.87 o 
  17   6   7     7494.39     7465.97     60.71 o 
  18   6   7     3032.51     3023.92     27.80 o 
  19   6   7     1811.36     1745.16     20.47 o 
  20   6   7      301.01      327.99     12.69 o 
  21   6   7     1739.56     1824.53     24.25 o 
   1   7   7      692.36      632.04      6.83 o 
   2   7   7    14415.36    14813.84     91.86 o 
   3   7   7    21519.57    21145.83    159.26 o 
   4   7   7      231.81      264.05      6.73 o 
   5   7   7     7497.08     7599.83     50.39 o 
   6   7   7     8637.72     8420.74     54.96 o 
   7   7   7     8923.70     8921.98     59.11 o 
   8   7   7     9157.72     9222.06     60.80 o 
   9   7   7     1907.97     1847.61     14.55 o 
  10   7   7     2809.67     2767.22     19.63 o 
  11   7   7    21867.30    21677.06    196.97 o 
  12   7   7     2212.11     2147.93     30.65 o 
  13   7   7     1077.56     1141.84     12.54 o 
  14   7   7      553.40      625.10     10.26 o 
  15   7   7     4674.31     4836.95     36.19 o 
  16   7   7     4848.17     4815.67     36.85 o 
  17   7   7     9535.62     9537.27     75.59 o 
  18   7   7      109.47      120.09      8.92 o 
  19   7   7    19853.50    20146.22    184.62 o 
  20   7   7     4391.23     4514.16     40.01 o 
   0   8   7       66.02      104.09      7.26 o 
   1   8   7       68.74       97.12      4.99 o 
   2   8   7       65.92       83.43      5.09 o 
   3   8   7    10219.40    10046.17     67.17 o 
   4   8   7     5796.93     5848.67     39.62 o 
   5   8   7     2391.27     2392.19     17.79 o 
   6   8   7     2242.60     2242.75     17.79 o 
   7   8   7        0.86       21.34      5.00 o 
   8   8   7      335.49      348.33      7.29 o 
   9   8   7    12799.17    12953.15     97.46 o 
  10   8   7      423.04      469.57      7.77 o 
  11   8   7       28.49       41.16      3.83 o 
  12   8   7      653.21      654.20     12.73 o 
  13   8   7     1410.01     1320.15     16.98 o 
  14   8   7      754.51      763.56     14.45 o 
  15   8   7     3035.81     2904.31     30.20 o 
  16   8   7      530.42      512.31     12.35 o 
  17   8   7     9275.00     9323.38     92.91 o 
  18   8   7      786.64      841.56     18.96 o 
  19   8   7       81.94       63.25      8.72 o 
   1   9   7    17209.61    17358.36    118.42 o 
   2   9   7      614.96      622.34      9.80 o 
   3   9   7    13862.02    13877.27    102.74 o 
   4   9   7       91.29      107.80      6.43 o 
   5   9   7     8475.05     8698.37     63.07 o 
   6   9   7     6694.13     6867.63     49.29 o 
   7   9   7    21025.03    21048.48    171.55 o 
   8   9   7      147.05      142.73      6.81 o 
   9   9   7     7437.75     7548.85     55.53 o 
  10   9   7     1112.49     1105.32     14.12 o 
  11   9   7     5411.31     5439.02     39.99 o 
  12   9   7      140.02      158.82      4.90 o 
  13   9   7     6988.27     6858.94     58.76 o 
  14   9   7      496.62      514.40     12.87 o 
  15   9   7     2863.97     2809.63     31.39 o 
  16   9   7       96.01       87.67      9.24 o 
  17   9   7     5514.06     5623.96     55.11 o 
  18   9   7      434.36      414.25     16.34 o 
   0  10   7     6318.28     6379.02     55.96 o 
   1  10   7     3051.27     3109.06     23.75 o 
   2  10   7       67.46       75.79      6.07 o 
   3  10   7     1636.04     1657.99     16.58 o 
   4  10   7      718.76      749.85     11.88 o 
   5  10   7      840.19      781.98     10.94 o 
   6  10   7     1019.83      966.01     12.87 o 
   7  10   7      115.79      106.64      6.50 o 
   8  10   7      279.79      294.42      9.62 o 
   9  10   7      681.46      675.97     12.10 o 
  10  10   7      152.07      170.83      7.84 o 
  11  10   7      421.41      397.93     10.13 o 
  12  10   7     2391.99     2344.31     20.80 o 
  13  10   7     4271.04     4327.30     40.45 o 
  14  10   7     1300.29     1267.28     21.15 o 
  15  10   7      114.76       96.52      9.58 o 
  16  10   7      146.65      130.06     12.89 o 
  17  10   7      294.28      346.54     24.81 o 
   1  11   7    19125.14    19147.75    154.23 o 
   2  11   7     5415.65     5527.36     40.84 o 
   3  11   7        1.51       15.84      6.85 o 
   4  11   7     1800.84     1792.20     19.20 o 
   5  11   7     1732.52     1724.28     17.69 o 
   6  11   7     3025.73     3014.12     26.70 o 
   7  11   7    15237.92    15457.09    129.65 o 
   8  11   7      401.46      402.93     10.53 o 
   9  11   7     5227.66     5215.33     44.69 o 
  10  11   7      885.00      912.76     15.43 o 
  11  11   7      596.51      591.77     11.87 o 
  12  11   7      457.86      477.21     10.90 o 
  13  11   7      848.01      817.71     12.14 o 
  14  11   7      742.51      792.58     21.34 o 
  15  11   7    13906.98    13993.71    138.98 o 
   0  12   7      953.68     1001.52     40.55 o 
   1  12   7     1868.97     1861.47     19.48 o 
   2  12   7       90.77       82.08      8.24 o 
   3  12   7      714.27      717.29     13.78 o 
   4  12   7     4603.65     4711.66     40.33 o 
   5  12   7     3624.22     3636.80     32.05 o 
   6  12   7     1258.50     1243.75     17.40 o 
   7  12   7       27.85       27.87      6.48 o 
   8  12   7      862.62      902.39     15.78 o 
   9  12   7     7254.86     7319.70     66.42 o 
  10  12   7       97.85       94.45      8.49 o 
  11  12   7      319.21      349.59     11.97 o 
  12  12   7      467.32      474.11     12.73 o 
   1  13   7       55.23       45.48      8.90 o 
   2  13   7      413.21      423.82     10.88 o 
   3  13   7     3076.87     3015.75     30.84 o 
   4  13   7        0.54        6.21      7.59 o 
   5  13   7     1102.52     1076.30     17.69 o 
   6  13   7      203.62      212.45     10.63 o 
   7  13   7      455.60      468.01     14.08 o 
   8  13   7      288.14      279.57     14.29 o 
   9  13   7      511.24      505.21     13.61 o 
   0  14   7      727.96      731.70     24.90 o 
   1  14   7      153.11      157.03     12.51 o 
   2  14   7     1199.89     1197.94     23.85 o 
   0   0   8     3725.02     3397.74     55.79 o 
   1   0   8     5443.48     6034.07     40.86 o 
   2   0   8    89419.00    78993.66   1200.78 o 
   3   0   8     1223.70     1124.43      9.90 o 
   4   0   8   164027.97   133990.95   2544.61 o 
   5   0   8     1021.07      971.14      8.70 o 
   6   0   8      327.24      309.36      5.40 o 
   7   0   8       16.01       52.13     13.16 o 
   8   0   8     1922.03     2181.17     22.53 o 
   9   0   8    14761.54    15084.57    138.33 o 
  10   0   8    84131.03    83667.27   1314.72 o 
  11   0   8      688.35      779.43     10.89 o 
  12   0   8    61350.30    61463.83    863.36 o 
  13   0   8     5162.27     5068.54     44.29 o 
  14   0   8     9414.53     9598.46     82.58 o 
  15   0   8      152.74      152.11      6.11 o 
  16   0   8     3424.98     3569.04     31.94 o 
  17   0   8    11211.05    10801.59     98.83 o 
  18   0   8    56857.27    58419.97    839.44 o 
  19   0   8       56.07       89.89      6.60 o 
  20   0   8     7520.40     7640.30     68.00 o 
  21   0   8      333.46      334.93      7.93 o 
  22   0   8     1043.47     1101.68     32.17 o 
  23   0   8     3237.62     3278.65     52.67 o 
   1   1   8      180.28      227.50      3.97 o 
   2   1   8    33465.00    33271.42    249.42 o 
   3   1   8      174.55      142.22      3.11 o 
   4   1   8    21301.87    22067.04    143.99 o 
   5   1   8     1951.94     1910.12     15.50 o 
   6   1   8    21316.81    20417.02    132.49 o 
   7   1   8     3448.53     3118.91     15.51 o 
   8   1   8     6271.06     6462.19     33.05 o 
   9   1   8      227.00      237.35      3.73 o 
  10   1   8    10469.50    10744.92     62.65 o 
  11   1   8       19.76       38.96      4.83 o 
  12   1   8    25972.66    25205.93    182.50 o 
  13   1   8     1659.05     1601.39     10.77 o 
  14   1   8     2925.53     2853.20     16.36 o 
  15   1   8     3974.48     3781.63     26.60 o 
  16   1   8     6598.64     6555.14     47.16 o 
  17   1   8      564.90      529.60      9.92 o 
  18   1   8     1461.37     1412.56     14.65 o 
  19   1   8     2192.30     2163.01     21.21 o 
  20   1   8    10605.56    10553.92     82.97 o 
  21   1   8       60.86       62.08      7.12 o 
  22   1   8        6.44       17.30      6.89 o 
  23   1   8      186.50      193.83      9.71 o 
   0   2   8    16769.94    15705.19    131.08 o 
   1   2   8     4142.34     4602.55     22.82 o 
   2   2   8     3009.14     3038.96     21.56 o 
   3   2   8     6162.64     6552.70     33.43 o 
   4   2   8     5225.40     5024.86     24.50 o 
   5   2   8      720.31      710.35      9.14 o 
   6   2   8    11013.66    10896.41     60.24 o 
   7   2   8     6512.95     7186.61     37.51 o 
   8   2   8    19063.46    19195.54    122.66 o 
   9   2   8     4205.81     4025.61     20.94 o 
  10   2   8     4489.97     4335.13     23.63 o 
  11   2   8       99.24      138.83      5.48 o 
  12   2   8      204.93      189.84      6.64 o 
  13   2   8      645.60      630.39      8.34 o 
  14   2   8    16602.95    16660.35    122.88 o 
  15   2   8      211.50      236.69      7.57 o 
  16   2   8    12559.56    12396.67     92.00 o 
  17   2   8      114.59      123.93      7.35 o 
  18   2   8     2730.71     2737.77     22.47 o 
  19   2   8      584.71      616.10     11.67 o 
  20   2   8     3222.95     3133.62     26.67 o 
  21   2   8      197.78      173.49      9.98 o 
  22   2   8     6300.63     6456.18     55.96 o 
  23   2   8      391.29      424.58     12.25 o 
   1   3   8      165.73      272.50      6.73 o 
   2   3   8    14751.40    14876.33     88.58 o 
   3   3   8     2275.53     2649.93     19.45 o 
   4   3   8       17.96       73.75      3.23 o 
   5   3   8      622.96      685.74      5.60 o 
   6   3   8     9568.67     9856.06     54.47 o 
   7   3   8      995.18      924.02     10.97 o 
   8   3   8     1631.95     1645.72     13.01 o 
   9   3   8       50.04       44.48      4.04 o 
  10   3   8     6231.38     6361.15     40.51 o 
  11   3   8     1301.63     1334.68     10.97 o 
  12   3   8     1418.24     1338.24     13.33 o 
  13   3   8       97.41      120.07      6.24 o 
  14   3   8     2701.69     2725.69     21.53 o 
  15   3   8       24.69       45.80      5.95 o 
  16   3   8     9507.43     9462.27     68.60 o 
  17   3   8        3.63       17.74      5.55 o 
  18   3   8       35.19       54.42      6.08 o 
  19   3   8      343.13      369.62      9.47 o 
  20   3   8     3406.44     3409.66     30.43 o 
  21   3   8       95.41       95.12      9.00 o 
  22   3   8        6.16       14.21      8.59 o 
  23   3   8      137.04      135.19     10.26 o 
   0   4   8   177837.53   153896.33   3149.53 o 
   1   4   8     6934.71     7437.17     40.13 o 
   2   4   8      984.45      930.67     10.44 o 
   3   4   8     3715.70     3715.00     19.53 o 
   4   4   8     7903.26     7713.56     43.01 o 
   5   4   8       87.01       87.08      3.69 o 
   6   4   8    33669.93    34059.89    265.80 o 
   7   4   8      163.33      229.63      4.41 o 
   8   4   8    70793.96    70479.24    705.75 o 
   9   4   8     8036.45     7946.20     50.81 o 
  10   4   8     1367.13     1411.07     13.84 o 
  11   4   8       59.03       70.20      6.99 o 
  12   4   8        1.72       24.07      5.18 o 
  13   4   8      659.79      619.87     10.11 o 
  14   4   8    37475.77    37506.86    350.88 o 
  15   4   8      167.90      183.95      7.47 o 
  16   4   8    11575.01    11438.86     85.25 o 
  17   4   8     1738.04     1740.69     17.89 o 
  18   4   8      329.25      344.27     10.00 o 
  19   4   8      164.17      167.46      9.26 o 
  20   4   8     2043.72     2058.93     24.11 o 
  21   4   8      381.38      387.37     14.62 o 
  22   4   8    23326.95    23300.52    212.10 o 
   1   5   8    21877.04    23359.44    164.16 o 
   2   5   8    41759.05    42910.57    367.84 o 
   3   5   8     5447.91     5534.89     29.32 o 
   4   5   8     8638.06     8931.34     52.98 o 
   5   5   8       10.79       49.69      6.70 o 
   6   5   8    32089.66    32746.43    256.89 o 
   7   5   8     8770.97     8876.37     51.60 o 
   8   5   8     5359.34     5590.23     31.68 o 
   9   5   8     1884.33     1801.92      9.95 o 
  10   5   8    12190.85    12137.50     80.94 o 
  11   5   8      142.37      156.11      6.13 o 
  12   5   8    21471.48    20760.18    161.42 o 
  13   5   8       15.85       25.36      5.61 o 
  14   5   8     8081.83     8265.44     60.24 o 
  15   5   8        7.31       13.41      6.23 o 
  16   5   8    10384.86    10705.41     89.04 o 
  17   5   8      156.65      167.61      9.02 o 
  18   5   8      129.42      124.74      8.83 o 
  19   5   8     2538.88     2548.71     25.20 o 
  20   5   8    11482.61    11556.34     95.53 o 
  21   5   8      465.61      464.24     15.46 o 
  22   5   8        5.01       12.24      8.81 o 
   0   6   8     1223.36     1289.59     14.63 o 
   1   6   8        6.60       24.41      3.41 o 
   2   6   8    32176.57    32415.66    253.38 o 
   3   6   8     4735.45     4735.32     27.29 o 
   4   6   8    43317.44    43023.93    372.49 o 
   5   6   8      143.60      165.79      6.69 o 
   6   6   8     6789.74     6906.79     42.53 o 
   7   6   8     4438.18     4418.94     29.36 o 
   8   6   8     3330.32     3407.23     18.42 o 
   9   6   8     6487.37     6521.13     35.99 o 
  10   6   8    25464.82    25250.60    206.39 o 
  11   6   8        0.08        8.05      4.63 o 
  12   6   8    17151.72    17164.65    132.39 o 
  13   6   8     1754.97     1753.98     17.72 o 
  14   6   8      199.97      225.61      8.61 o 
  15   6   8      396.97      435.61     10.28 o 
  16   6   8     1718.17     1738.55     19.05 o 
  17   6   8      889.79      843.44     14.21 o 
  18   6   8    13783.05    13786.68    113.67 o 
  19   6   8      190.30      208.30      9.22 o 
  20   6   8     2409.03     2415.98     25.67 o 
  21   6   8      343.66      339.46     13.04 o 
   1   7   8     1117.84     1244.76      9.87 o 
   2   7   8     1408.66     1348.51     12.75 o 
   3   7   8     2369.55     2209.61     15.21 o 
   4   7   8       12.95       25.96      4.43 o 
   5   7   8        8.27       17.16      4.44 o 
   6   7   8      530.38      506.26      8.21 o 
   7   7   8     5438.97     5344.84     34.11 o 
   8   7   8     1098.40     1085.01     11.71 o 
   9   7   8      912.60      930.50      9.59 o 
  10   7   8      526.27      480.88      5.79 o 
  11   7   8      953.35      938.53     20.87 o 
  12   7   8      335.69      396.63      7.79 o 
  13   7   8     2787.20     2747.54     22.24 o 
  14   7   8      170.19      174.14      7.23 o 
  15   7   8      939.21      873.61     12.49 o 
  16   7   8      321.32      324.09      9.24 o 
  17   7   8      339.68      318.25     11.54 o 
  18   7   8      109.40      115.90      9.06 o 
  19   7   8       52.58       51.43      9.54 o 
  20   7   8        2.12       13.59      8.09 o 
   0   8   8        2.20       15.58      5.96 o 
   1   8   8     6385.62     6384.16     40.32 o 
   2   8   8     2935.56     2946.03     22.96 o 
   3   8   8        2.28       14.45      5.20 o 
   4   8   8    34792.32    35449.06    323.92 o 
   5   8   8       66.55       70.54      5.48 o 
   6   8   8     1050.41     1036.59     11.94 o 
   7   8   8     4125.40     4125.83     30.75 o 
   8   8   8       76.31      116.11      6.27 o 
   9   8   8     2508.12     2463.25     19.20 o 
  10   8   8    12538.19    12838.11     99.08 o 
  11   8   8      170.09      202.89      4.48 o 
  12   8   8    11811.53    11760.94    100.90 o 
  13   8   8     1288.84     1309.84     22.07 o 
  14   8   8      265.46      275.12     12.10 o 
  15   8   8       39.41       45.39      9.22 o 
  16   8   8      662.37      654.23     16.41 o 
  17   8   8      132.85      116.11     10.21 o 
  18   8   8    12657.67    12945.89    108.77 o 
  19   8   8     1519.63     1461.84     21.50 o 
   1   9   8     1629.76     1675.08     13.08 o 
   2   9   8    26698.52    26950.91    233.99 o 
   3   9   8       65.83       54.57      5.85 o 
   4   9   8     3340.55     3221.08     25.17 o 
   5   9   8     2713.20     2698.33     22.63 o 
   6   9   8    10855.39    11118.04     84.25 o 
   7   9   8     5980.75     6203.88     44.28 o 
   8   9   8     1927.49     1840.97     17.36 o 
   9   9   8      350.74      369.76      9.14 o 
  10   9   8     4061.81     4059.36     31.99 o 
  11   9   8      180.19      207.71      6.50 o 
  12   9   8    10588.95    10357.23     87.39 o 
  13   9   8      153.10      159.99      9.88 o 
  14   9   8     1924.66     2012.27     23.35 o 
  15   9   8      193.83      196.39     10.24 o 
  16   9   8     4604.34     4566.58     42.34 o 
  17   9   8      161.98      164.18      9.64 o 
  18   9   8       80.64       58.50     10.48 o 
   0  10   8    25895.26    26177.02    291.43 o 
   1  10   8      155.23      155.75      8.10 o 
   2  10   8     1398.26     1373.39     15.17 o 
   3  10   8      772.39      765.55     11.29 o 
   4  10   8     3121.64     3120.32     24.47 o 
   5  10   8     3773.15     3750.82     32.68 o 
   6  10   8     6502.76     6488.67     48.10 o 
   7  10   8       92.93       85.61      7.62 o 
   8  10   8    16076.78    16103.94    133.28 o 
   9  10   8      302.44      325.29      9.90 o 
  10  10   8       15.43       19.56      6.62 o 
  11  10   8      209.87      233.10      7.62 o 
  12  10   8        0.01       10.31      4.64 o 
  13  10   8       54.23       45.66      8.69 o 
  14  10   8    12418.68    12484.77    114.89 o 
  15  10   8      129.43      117.06     12.53 o 
  16  10   8     3421.97     3386.09     41.88 o 
   1  11   8      849.06      845.20     12.49 o 
   2  11   8     1107.19     1170.85     13.95 o 
   3  11   8     1427.68     1414.32     18.17 o 
   4  11   8      135.94      152.56      7.36 o 
   5  11   8       52.88       46.48      7.15 o 
   6  11   8     1152.25     1137.15     15.78 o 
   7  11   8      723.82      724.83     13.99 o 
   8  11   8       15.02       18.41      7.87 o 
   9  11   8      100.23      109.77      8.15 o 
  10  11   8      108.83      100.84      8.68 o 
  11  11   8     1443.81     1460.11     17.84 o 
  12  11   8       92.60      108.66      7.56 o 
  13  11   8      638.06      604.41     16.07 o 
  14  11   8     1068.98     1073.09     22.78 o 
   0  12   8     6157.28     6206.38     73.44 o 
   1  12   8     1488.41     1488.28     17.52 o 
   2  12   8     1489.22     1497.96     18.02 o 
   3  12   8      214.17      199.71     10.50 o 
   4  12   8      379.16      396.44     11.33 o 
   5  12   8     1077.75     1044.34     17.05 o 
   6  12   8     4201.82     4311.71     37.01 o 
   7  12   8      600.26      598.46     11.65 o 
   8  12   8     7023.00     7014.85     59.73 o 
   9  12   8       99.40       78.35     10.21 o 
  10  12   8      461.17      465.68     14.57 o 
  11  12   8       13.42       14.93      7.47 o 
  12  12   8     1073.45     1015.33     18.22 o 
   1  13   8      516.10      566.96     17.73 o 
   2  13   8     3167.04     3147.83     29.48 o 
   3  13   8     3797.27     3756.20     37.42 o 
   4  13   8      761.09      714.66     15.38 o 
   5  13   8       13.86       13.39      7.91 o 
   6  13   8     4157.38     4236.68     40.59 o 
   7  13   8       15.58       13.13      8.92 o 
   8  13   8     1302.24     1358.78     23.55 o 
   1   1   9     1203.52     1167.62      9.27 o 
   2   1   9    13414.78    14280.89     84.96 o 
   3   1   9    92660.87    84584.84   1091.36 o 
   4   1   9       28.80       48.64      3.17 o 
   5   1   9    13330.77    11901.26     67.58 o 
   6   1   9      293.47      317.05      4.69 o 
   7   1   9      126.35      161.05      6.32 o 
   8   1   9       37.95       29.26      3.86 o 
   9   1   9     4697.45     4539.37     24.17 o 
  10   1   9     2620.60     2554.14     14.62 o 
  11   1   9    55445.68    56088.84    539.58 o 
  12   1   9      365.98      336.18      5.43 o 
  13   1   9      588.24      589.56      7.53 o 
  14   1   9      110.94      122.45      4.33 o 
  15   1   9      429.73      411.57      8.36 o 
  16   1   9      584.32      545.62     10.35 o 
  17   1   9    12147.71    12142.07     86.27 o 
  18   1   9      190.71      236.16      7.98 o 
  19   1   9    13371.90    13328.55    103.37 o 
  20   1   9       13.54       18.82      5.93 o 
  21   1   9      544.52      518.94     11.30 o 
  22   1   9      447.57      486.80     11.20 o 
  23   1   9      897.69      896.97     14.49 o 
   0   2   9    32402.12    33566.81    364.05 o 
   1   2   9    71484.87    69472.09    707.62 o 
   2   2   9    11430.60    12290.85     70.87 o 
   3   2   9     2482.86     2184.08     15.46 o 
   4   2   9      180.71      161.01      3.88 o 
   5   2   9    61262.05    62209.66    609.16 o 
   6   2   9     4320.67     4301.63     23.14 o 
   7   2   9     5218.16     5704.05     29.94 o 
   8   2   9     6684.94     6814.41     39.95 o 
   9   2   9    14468.92    13897.66     87.03 o 
  10   2   9      963.40      962.15      8.73 o 
  11   2   9      713.27      660.89      5.91 o 
  12   2   9     1003.66      959.15     11.10 o 
  13   2   9    31833.22    32192.34    284.29 o 
  14   2   9     4162.81     4141.07     29.81 o 
  15   2   9     1425.80     1438.58     14.44 o 
  16   2   9       16.90       35.56      5.75 o 
  17   2   9    14205.51    13937.70    105.46 o 
  18   2   9      164.69      163.01      8.51 o 
  19   2   9     7984.70     7862.23     78.55 o 
  20   2   9      205.90      211.37      9.63 o 
  21   2   9     5351.42     5492.22     50.26 o 
  22   2   9      435.62      423.99     11.08 o 
  23   2   9     2521.22     2493.92     27.42 o 
   1   3   9    59015.37    56970.06    537.38 o 
   2   3   9      271.02      232.03      4.22 o 
   3   3   9    20778.00    21686.24    145.15 o 
   4   3   9      533.79      690.16      6.16 o 
   5   3   9      899.82      688.06      7.89 o 
   6   3   9     4865.25     5296.58     28.04 o 
   7   3   9    45108.08    45120.16    391.00 o 
   8   3   9      621.36      571.49      8.21 o 
   9   3   9    17200.00    17347.49    137.83 o 
  10   3   9     4002.61     3848.35     25.11 o 
  11   3   9     1029.94     1016.67     10.59 o 
  12   3   9      352.69      342.14      6.81 o 
  13   3   9     8789.65     8589.56     59.23 o 
  14   3   9     3711.24     3715.71     27.97 o 
  15   3   9    44241.28    44913.43    462.54 o 
  16   3   9     4549.64     4384.26     33.60 o 
  17   3   9        3.56       21.97      6.81 o 
  18   3   9      404.12      395.91     10.06 o 
  19   3   9      191.93      194.72      7.72 o 
  20   3   9       20.53       32.46      7.81 o 
  21   3   9    15124.84    15223.46    125.37 o 
  22   3   9     1940.52     1961.09     26.48 o 
  23   3   9    14894.96    14774.83    201.33 o 
   0   4   9    13390.98    13271.10    113.51 o 
   1   4   9    55749.16    59787.88    581.92 o 
   2   4   9       22.80       29.94      3.41 o 
   3   4   9      839.98      873.12      9.69 o 
   4   4   9     3046.03     3140.79     17.39 o 
   5   4   9     1775.16     1681.88     11.12 o 
   6   4   9     2298.34     2262.94     13.91 o 
   7   4   9      635.25      694.23      7.47 o 
   8   4   9     9071.13     9097.38     53.37 o 
   9   4   9     2282.26     2507.95     22.93 o 
  10   4   9     3457.84     3521.22     24.19 o 
  11   4   9      154.53      182.63      6.90 o 
  12   4   9     1511.13     1491.87     12.99 o 
  13   4   9    11005.36    10690.16     80.96 o 
  14   4   9     1308.80     1296.81     15.54 o 
  15   4   9      564.41      590.51     12.35 o 
  16   4   9      536.97      585.34     12.81 o 
  17   4   9      150.94      146.56      8.77 o 
  18   4   9      118.33      126.09      8.60 o 
  19   4   9     2393.46     2355.46     23.09 o 
  20   4   9       47.04       49.29      8.53 o 
  21   4   9      252.65      232.01     11.99 o 
  22   4   9        0.13       10.92      9.62 o 
   1   5   9    19155.15    19560.14    129.84 o 
   2   5   9      976.88      995.90      8.18 o 
   3   5   9     2961.24     2747.45     19.35 o 
   4   5   9      146.04      179.67      4.94 o 
   5   5   9     7658.40     7724.16     44.51 o 
   6   5   9      762.13      789.63      7.85 o 
   7   5   9    44506.49    46206.19    413.69 o 
   8   5   9     2140.52     2126.58     14.51 o 
   9   5   9    11289.35    11237.50     65.91 o 
  10   5   9      153.31      156.68      6.01 o 
  11   5   9     7148.37     7117.81     48.00 o 
  12   5   9     1092.41      999.64     12.12 o 
  13   5   9    13360.08    13269.58     96.09 o 
  14   5   9       59.82       90.12      7.39 o 
  15   5   9    18617.84    18722.54    152.81 o 
  16   5   9        0.12       14.89      6.46 o 
  17   5   9     6695.95     6710.41     49.59 o 
  18   5   9      437.51      473.63     12.67 o 
  19   5   9      771.45      747.67     13.51 o 
  20   5   9      324.59      329.47     11.11 o 
  21   5   9     4091.47     4201.01     42.10 o 
   0   6   9        0.90       72.84     13.73 o 
   1   6   9    14343.70    13995.48     93.56 o 
   2   6   9        8.56       19.06      3.67 o 
   3   6   9     6383.40     6445.85     36.90 o 
   4   6   9       62.75       80.45      4.06 o 
   5   6   9    19424.07    19508.35    134.68 o 
   6   6   9     1355.71     1415.76      9.23 o 
   7   6   9     1221.70     1302.98     14.92 o 
   8   6   9      123.87      133.55      3.97 o 
   9   6   9    14022.53    13903.62     88.55 o 
  10   6   9      883.09      893.58      9.97 o 
  11   6   9     2507.74     2385.57     19.20 o 
  12   6   9      708.54      729.14     11.88 o 
  13   6   9    19292.88    19723.87    160.74 o 
  14   6   9       27.32       45.71      5.94 o 
  15   6   9     1629.54     1657.58     17.42 o 
  16   6   9      612.28      650.34     12.30 o 
  17   6   9     4508.87     4363.76     37.18 o 
  18   6   9      127.68      132.00     10.08 o 
  19   6   9      272.24      274.42     11.52 o 
  20   6   9      901.00      960.92     18.61 o 
  21   6   9     3732.88     3698.26     40.50 o 
   1   7   9       70.19       84.44      4.19 o 
   2   7   9      929.74      868.12      8.59 o 
   3   7   9    62030.70    63674.91    654.68 o 
   4   7   9        5.45       38.39      5.64 o 
   5   7   9    14638.17    14784.12    105.16 o 
   6   7   9      167.94      191.26      9.90 o 
   7   7   9     3322.11     3327.44     22.90 o 
   8   7   9      336.56      331.12      6.03 o 
   9   7   9     6761.86     6740.14     44.71 o 
  10   7   9     2063.18     2023.24     15.40 o 
  11   7   9    50763.97    51186.34    595.80 o 
  12   7   9      471.31      465.57      8.03 o 
  13   7   9     1594.74     1675.03     15.13 o 
  14   7   9       30.83       31.59      5.70 o 
  15   7   9     3542.60     3768.78     30.72 o 
  16   7   9     1683.93     1773.34     19.32 o 
  17   7   9    10413.82    10467.47     97.31 o 
  18   7   9      142.17      148.30     11.15 o 
  19   7   9    13525.87    13446.15    119.03 o 
  20   7   9       43.98       54.17      9.84 o 
   0   8   9    10027.53     9790.57     84.63 o 
   1   8   9     8252.10     8217.80     50.69 o 
   2   8   9      695.63      680.17      7.47 o 
   3   8   9      295.34      285.26      7.29 o 
   4   8   9      702.12      684.02     11.28 o 
   5   8   9    19135.04    19185.54    151.14 o 
   6   8   9       18.42       35.70      5.56 o 
   7   8   9       72.62       55.85      5.78 o 
   8   8   9     2412.91     2274.28     19.04 o 
   9   8   9     4623.66     4697.79     35.71 o 
  10   8   9      505.70      453.93      8.97 o 
  11   8   9     1053.03      992.06     10.65 o 
  12   8   9      104.82      120.24      9.32 o 
  13   8   9    10939.97    10883.86    100.06 o 
  14   8   9      163.64      191.40     10.79 o 
  15   8   9     1918.35     1843.05     23.66 o 
  16   8   9       72.17       66.75      9.84 o 
  17   8   9     2463.30     2403.03     26.37 o 
  18   8   9      123.42       75.69      9.21 o 
  19   8   9     2094.68     2076.52     27.12 o 
   1   9   9     5719.75     5841.58     35.98 o 
   2   9   9      101.99      115.16      7.26 o 
   3   9   9      102.69      103.92      5.76 o 
   4   9   9       18.10       28.24      6.17 o 
   5   9   9     7889.61     8164.83     61.42 o 
   6   9   9     2071.37     2074.02     18.30 o 
   7   9   9     3049.48     2970.46     25.62 o 
   8   9   9      694.48      693.74     11.32 o 
   9   9   9     5513.65     5670.67     42.43 o 
  10   9   9      849.13      857.93     11.72 o 
  11   9   9      934.84      972.26     11.09 o 
  12   9   9       37.33       34.51      9.37 o 
  13   9   9     4287.80     4269.98     46.30 o 
  14   9   9      147.44      147.60     10.46 o 
  15   9   9     3026.56     3077.39     35.12 o 
  16   9   9      760.94      747.19     19.53 o 
  17   9   9      758.04      735.19     17.06 o 
   0  10   9      592.56      619.78     15.22 o 
   1  10   9     2023.15     2007.45     20.15 o 
   2  10   9        0.27       16.58      5.48 o 
   3  10   9     1027.59     1009.37     12.80 o 
   4  10   9      322.63      316.92      8.62 o 
   5  10   9     9787.62     9962.48     74.89 o 
   6  10   9      900.42      885.73     15.64 o 
   7  10   9      678.47      660.81     13.06 o 
   8  10   9       26.08       40.58      6.79 o 
   9  10   9     8670.90     8521.18     66.72 o 
  10  10   9      164.52      142.53      8.56 o 
  11  10   9     1186.35     1113.70     15.72 o 
  12  10   9       53.87       61.15      4.30 o 
  13  10   9      412.92      420.08     12.64 o 
  14  10   9       15.93       26.14      9.57 o 
  15  10   9       44.53       27.13      9.45 o 
  16  10   9      128.21      117.46     10.95 o 
   1  11   9    11280.25    11326.78     88.53 o 
   2  11   9       36.66       44.33      7.07 o 
   3  11   9     2036.77     2076.35     20.47 o 
   4  11   9        7.31       12.76      6.18 o 
   5  11   9        0.70        7.63      6.46 o 
   6  11   9      205.30      198.42      9.57 o 
   7  11   9    22965.88    23390.07    213.29 o 
   8  11   9      130.28      120.91      8.99 o 
   9  11   9     2693.52     2657.67     26.58 o 
  10  11   9       79.51       87.74      8.14 o 
  11  11   9     1277.60     1243.33     17.45 o 
  12  11   9      154.74      132.70      7.82 o 
  13  11   9     5051.28     5089.96     53.94 o 
  14  11   9      109.50      107.90     12.67 o 
   0  12   9        5.12       28.30     12.86 o 
   1  12   9     5274.24     5334.27     42.91 o 
   2  12   9      102.76       98.82      8.80 o 
   3  12   9     3653.15     3692.99     34.82 o 
   4  12   9        4.26       15.03      6.36 o 
   5  12   9     4261.07     4378.72     38.16 o 
   6  12   9      153.94      148.39      8.90 o 
   7  12   9      204.42      228.48     10.39 o 
   8  12   9      830.42      830.22     17.22 o 
   9  12   9     7778.02     7816.91     68.70 o 
  10  12   9      172.01      165.54     11.71 o 
  11  12   9      182.16      148.39      9.13 o 
   1  13   9       43.61       40.68      9.49 o 
   2  13   9      247.18      247.49      9.29 o 
   3  13   9     3137.64     3252.35     33.76 o 
   4  13   9      234.33      223.98     11.38 o 
   5  13   9     1012.85     1021.31     18.50 o 
   6  13   9        9.34       12.12      7.75 o 
   7  13   9      168.13      144.22     11.70 o 
   0   0  10    56360.29    56160.57   1051.98 o 
   1   0  10    10463.42    10727.57     91.06 o 
   2   0  10    46876.53    48300.31    599.87 o 
   3   0  10    10479.47    10668.30     86.11 o 
   4   0  10    41089.11    39944.49    463.45 o 
   5   0  10    12847.97    12083.96     98.38 o 
   6   0  10    14335.94    15372.89    137.84 o 
   7   0  10       65.61      196.88      6.42 o 
   8   0  10      165.54      139.96      5.69 o 
   9   0  10    15317.19    15752.55    145.93 o 
  10   0  10    25191.77    25162.40    258.85 o 
  11   0  10     2998.88     2892.40     27.18 o 
  12   0  10    38025.99    38899.53    573.97 o 
  13   0  10     7031.32     7037.99     99.68 o 
  14   0  10     2629.03     2575.23     25.80 o 
  15   0  10     3932.32     3975.35     35.73 o 
  16   0  10     2350.91     2455.07     24.50 o 
  17   0  10      704.16      750.27     33.59 o 
  18   0  10    44888.68    44983.38    598.13 o 
  19   0  10      745.71      705.19     17.37 o 
  20   0  10     5270.94     5554.68     77.31 o 
  21   0  10     3179.45     3278.07     52.29 o 
  22   0  10      566.94      554.47     21.34 o 
  23   0  10     1388.64     1423.94     30.83 o 
   1   1  10     1110.91     1058.95      9.55 o 
   2   1  10    21693.24    21137.39    143.13 o 
   3   1  10      217.50      199.01      6.36 o 
   4   1  10     3642.61     3619.14     20.05 o 
   5   1  10     5304.81     5333.56     28.60 o 
   6   1  10     6022.89     6045.05     33.30 o 
   7   1  10    12130.21    12496.90     73.62 o 
   8   1  10    11011.95    11347.08     67.70 o 
   9   1  10     2225.94     2312.72     14.30 o 
  10   1  10    19532.74    20003.74    137.56 o 
  11   1  10     5012.24     5033.56     29.62 o 
  12   1  10     2484.25     2396.26     15.31 o 
  13   1  10      136.97      146.35      5.06 o 
  14   1  10     1135.69     1178.35     10.03 o 
  15   1  10     2395.11     2415.16     17.59 o 
  16   1  10    17835.09    18234.46    147.95 o 
  17   1  10        6.64       28.24      6.49 o 
  18   1  10     2878.92     2837.52     30.28 o 
  19   1  10     1560.13     1593.20     20.46 o 
  20   1  10     1289.23     1306.66     16.85 o 
  21   1  10     2307.62     2467.62     26.27 o 
  22   1  10        1.70       17.63      6.55 o 
  23   1  10     1347.10     1348.84     20.42 o 
   0   2  10    41454.00    43154.33    521.31 o 
   1   2  10      826.46      816.89      6.32 o 
   2   2  10    12995.12    13436.47     80.08 o 
   3   2  10      664.38      739.87      7.09 o 
   4   2  10     9552.43     9513.41     52.28 o 
   5   2  10      433.83      427.26      4.99 o 
   6   2  10    20272.89    19871.35    132.45 o 
   7   2  10      322.80      303.09      5.18 o 
   8   2  10    13762.09    13931.84     85.85 o 
   9   2  10     4465.47     4304.62     23.78 o 
  10   2  10    10117.66    10256.88     60.79 o 
  11   2  10     3416.97     3338.34     19.32 o 
  12   2  10     2093.42     2070.62     15.68 o 
  13   2  10      206.85      229.41      7.60 o 
  14   2  10    22085.45    21710.43    177.13 o 
  15   2  10      126.88      165.98      7.36 o 
  16   2  10     8871.45     8717.98     64.94 o 
  17   2  10      983.73      946.34     13.26 o 
  18   2  10     2247.66     2307.07     23.50 o 
  19   2  10     1030.98     1050.83     14.22 o 
  20   2  10     4369.50     4273.71     38.16 o 
  21   2  10      622.90      618.59     11.37 o 
  22   2  10     4661.39     4635.94     44.11 o 
   1   3  10      333.87      463.00      5.38 o 
   2   3  10     7769.50     7188.40     40.05 o 
   3   3  10    16537.63    17887.61    114.87 o 
   4   3  10       32.30       69.30     10.25 o 
   5   3  10     4797.12     4876.84     26.37 o 
   6   3  10     8450.82     8610.71     52.15 o 
   7   3  10      548.71      523.55      5.71 o 
   8   3  10     2194.77     2159.54     13.10 o 
   9   3  10     1352.70     1393.38      9.86 o 
  10   3  10     5734.15     5826.61     39.02 o 
  11   3  10     1074.43     1093.06     10.03 o 
  12   3  10      224.50      226.01      6.82 o 
  13   3  10      786.28      763.30     11.02 o 
  14   3  10      312.64      281.64      8.03 o 
  15   3  10      197.30      227.60      8.32 o 
  16   3  10     4909.32     4842.72     37.45 o 
  17   3  10      309.33      315.33      8.61 o 
  18   3  10      569.37      586.36     11.54 o 
  19   3  10      165.00      161.20     10.05 o 
  20   3  10     1340.30     1293.94     18.58 o 
  21   3  10      127.55      121.30      9.21 o 
  22   3  10       24.46       35.76      7.96 o 
   0   4  10   146615.95   136177.48   2679.46 o 
   1   4  10     2039.37     2279.26     15.39 o 
   2   4  10    10049.35     9732.52     57.45 o 
   3   4  10     7121.95     7293.79     41.26 o 
   4   4  10       79.53       96.54      3.81 o 
   5   4  10    15118.30    15212.15     96.00 o 
   6   4  10    32017.75    32246.65    253.38 o 
   7   4  10       54.76      102.85      5.35 o 
   8   4  10    48532.01    49340.66    455.53 o 
   9   4  10      253.95      227.30      8.31 o 
  10   4  10      967.89      983.28     10.50 o 
  11   4  10      537.54      500.89      8.38 o 
  12   4  10      632.13      633.27      9.40 o 
  13   4  10     3560.27     3464.22     29.70 o 
  14   4  10    31947.42    32510.04    295.00 o 
  15   4  10      666.55      669.52     13.22 o 
  16   4  10     9627.76     9562.67     72.76 o 
  17   4  10     1280.18     1197.37     17.52 o 
  18   4  10      579.11      614.97     13.65 o 
  19   4  10     2322.83     2195.72     22.92 o 
  20   4  10     2831.11     2793.90     28.55 o 
  21   4  10     1842.11     1885.55     25.38 o 
  22   4  10    12184.89    12079.84    106.94 o 
   1   5  10     6534.24     6956.35     40.47 o 
   2   5  10    61691.06    63769.43    644.30 o 
   3   5  10     9739.01     9509.71     58.52 o 
   4   5  10     1874.84     1828.94     12.15 o 
   5   5  10     4019.01     3855.32     22.18 o 
   6   5  10     8486.75     8372.66     49.68 o 
   7   5  10     9973.71     9882.53     60.01 o 
   8   5  10    15829.29    15889.86    107.61 o 
   9   5  10     2459.06     2440.11     15.06 o 
  10   5  10    16993.04    16826.62    129.29 o 
  11   5  10     4376.23     4304.94     29.44 o 
  12   5  10     7180.01     6792.74     47.62 o 
  13   5  10      436.95      392.52      8.72 o 
  14   5  10     1108.35     1151.56     15.47 o 
  15   5  10     2438.80     2489.37     22.96 o 
  16   5  10    15675.63    15650.91    128.97 o 
  17   5  10      104.36      105.31      8.49 o 
  18   5  10      834.48      880.77     15.04 o 
  19   5  10     4264.96     4217.58     46.71 o 
  20   5  10     3452.92     3279.17     34.71 o 
  21   5  10     1798.68     1820.71     22.40 o 
   0   6  10     3339.49     3445.85     27.52 o 
   1   6  10      466.79      531.76      6.85 o 
   2   6  10     7241.94     6967.69     41.24 o 
   3   6  10     3388.80     3476.52     24.06 o 
   4   6  10     9621.06     9629.82     58.88 o 
   5   6  10     3247.36     3230.62     22.63 o 
   6   6  10      292.76      308.56      7.61 o 
   7   6  10      516.64      540.87      5.76 o 
   8   6  10     2474.84     2434.83     16.78 o 
   9   6  10     5075.23     5259.28     30.49 o 
  10   6  10     4078.10     4207.22     30.47 o 
  11   6  10      436.05      462.54      9.73 o 
  12   6  10    17568.54    17661.09    139.73 o 
  13   6  10      723.68      687.91     10.31 o 
  14   6  10        2.21       15.74      5.66 o 
  15   6  10      502.42      510.18     11.63 o 
  16   6  10     1612.77     1637.57     18.94 o 
  17   6  10     1175.82     1152.24     17.65 o 
  18   6  10    14715.80    14631.77    124.85 o 
  19   6  10      867.37      871.71     17.72 o 
  20   6  10      747.84      750.63     18.68 o 
   1   7  10       31.04       47.88      4.20 o 
   2   7  10      638.52      668.05      8.49 o 
   3   7  10       46.98       57.85      4.34 o 
   4   7  10      637.72      599.80      6.61 o 
   5   7  10       27.62       42.61      5.64 o 
   6   7  10      358.29      355.32      6.90 o 
   7   7  10     4297.79     4246.20     29.09 o 
   8   7  10      193.65      180.47      6.03 o 
   9   7  10       35.70       47.20      4.50 o 
  10   7  10      645.91      647.58      8.10 o 
  11   7  10        5.83       16.85      3.68 o 
  12   7  10      213.38      238.42      6.70 o 
  13   7  10      338.69      326.12      8.37 o 
  14   7  10      196.25      206.97      7.93 o 
  15   7  10      110.58      127.47     10.62 o 
  16   7  10      582.47      585.78     13.55 o 
  17   7  10      552.53      576.24     15.07 o 
  18   7  10        0.24        8.41      7.91 o 
  19   7  10      115.48      102.45      9.76 o 
   0   8  10      208.84      233.54     11.02 o 
   1   8  10     2903.08     2909.51     20.88 o 
   2   8  10     2472.24     2477.23     18.78 o 
   3   8  10     2912.78     2960.01     24.94 o 
   4   8  10    28928.52    29505.37    255.02 o 
   5   8  10     2897.24     2789.10     24.34 o 
   6   8  10     1183.98     1270.01     14.09 o 
   7   8  10       83.75      105.74      5.79 o 
   8   8  10        0.36       17.21      5.23 o 
   9   8  10     1047.06     1052.20     12.92 o 
  10   8  10    20273.35    20898.31    168.40 o 
  11   8  10      338.53      324.19      5.76 o 
  12   8  10    11862.37    11868.67    104.85 o 
  13   8  10     1012.78      951.25     16.76 o 
  14   8  10      779.48      795.91     14.67 o 
  15   8  10       28.48       36.08      9.32 o 
  16   8  10      859.02      855.40     20.34 o 
  17   8  10       29.36       29.70     11.07 o 
  18   8  10    12682.54    12801.43    111.22 o 
   1   9  10      995.78     1009.79     10.62 o 
   2   9  10    15830.79    16012.81    124.64 o 
   3   9  10     5984.22     5845.32     44.56 o 
   4   9  10     1315.57     1320.83     15.53 o 
   5   9  10     1699.38     1706.82     18.35 o 
   6   9  10    12496.54    12490.72     97.82 o 
   7   9  10     5707.99     5686.22     44.52 o 
   8   9  10     4904.27     4807.08     39.83 o 
   9   9  10        0.16        9.13      5.25 o 
  10   9  10     9198.26     9282.49     69.87 o 
  11   9  10     1377.28     1353.60     15.91 o 
  12   9  10     6286.41     6180.49     60.10 o 
  13   9  10     1069.46     1083.91     18.07 o 
  14   9  10      142.66      139.63     11.20 o 
  15   9  10     2299.38     2255.77     35.85 o 
  16   9  10     4387.08     4337.26     64.34 o 
  17   9  10     2024.78     1985.61     28.46 o 
   0  10  10    34376.09    34743.84    420.14 o 
   1  10  10      727.26      697.16     11.95 o 
   2  10  10     1936.65     1944.99     18.71 o 
   3  10  10      736.34      739.54     11.62 o 
   4  10  10       59.47       71.57      6.49 o 
   5  10  10     5799.48     5854.99     44.36 o 
   6  10  10    13454.01    13558.47    107.63 o 
   7  10  10      371.68      389.16     10.24 o 
   8  10  10    17175.02    17512.35    147.15 o 
   9  10  10      790.98      850.82     13.58 o 
  10  10  10     1065.10     1021.63     13.86 o 
  11  10  10     1539.28     1530.27     16.95 o 
  12  10  10     1223.29     1223.89     21.35 o 
  13  10  10      731.98      666.48     16.42 o 
  14  10  10    13982.12    14167.42    136.76 o 
  15  10  10       91.54       88.89     11.22 o 
   1  11  10        1.55        4.29      6.03 o 
   2  11  10     1460.65     1482.53     17.51 o 
   3  11  10     1274.37     1282.06     17.02 o 
   4  11  10      186.08      172.57      8.04 o 
   5  11  10     2085.59     2069.04     21.23 o 
   6  11  10       16.22       22.55      7.10 o 
   7  11  10      145.41      144.05      8.62 o 
   8  11  10      117.20      102.08      9.76 o 
   9  11  10      291.96      263.31     10.47 o 
  10  11  10      482.35      496.56     11.74 o 
  11  11  10        1.14       30.80      7.59 o 
  12  11  10      333.66      307.66      9.40 o 
  13  11  10       94.55       68.86     10.69 o 
   0  12  10      861.98      852.02     26.56 o 
   1  12  10      727.52      689.54     11.32 o 
   2  12  10      295.67      293.17     11.64 o 
   3  12  10       53.50       37.30      7.65 o 
   4  12  10      812.48      814.53     14.78 o 
   5  12  10       73.52       83.33      9.06 o 
   6  12  10     2177.81     2200.95     25.45 o 
   7  12  10      145.78      132.74      9.27 o 
   8  12  10     5515.28     5466.18     48.07 o 
   9  12  10      433.36      386.16     13.31 o 
  10  12  10       35.76       22.91      8.25 o 
   1  13  10     1960.25     1955.05     28.83 o 
   2  13  10     3522.68     3399.15     52.37 o 
   3  13  10      612.75      547.01     13.92 o 
   4  13  10      437.62      432.59     20.10 o 
   5  13  10      215.40      194.28     11.48 o 
   6  13  10     5586.12     5759.69     55.47 o 
   1   1  11    17924.44    18640.74    122.83 o 
   2   1  11     7352.99     6950.02     39.36 o 
   3   1  11    77018.28    77560.94    833.89 o 
   4   1  11       68.51       75.13      4.87 o 
   5   1  11    37894.04    39046.16    324.58 o 
   6   1  11    28967.39    28508.11    213.14 o 
   7   1  11     3642.48     3952.23     22.27 o 
   8   1  11     3725.91     3725.17     21.51 o 
   9   1  11     8590.17     8460.06     53.15 o 
  10   1  11     3470.04     3447.00     21.04 o 
  11   1  11    38603.73    39116.67    336.72 o 
  12   1  11     2253.25     2282.90     15.40 o 
  13   1  11     1161.30     1113.79     11.01 o 
  14   1  11     1480.26     1526.18     12.56 o 
  15   1  11     5137.46     5167.53     33.67 o 
  16   1  11       62.76       58.56      7.13 o 
  17   1  11    11185.70    11136.52     84.55 o 
  18   1  11      410.37      425.53      9.88 o 
  19   1  11    12873.34    12862.50    105.82 o 
  20   1  11     2523.09     2548.38     25.07 o 
  21   1  11      189.51      175.68      8.74 o 
  22   1  11      138.56      123.02     10.12 o 
   0   2  11    16419.82    16946.28    150.96 o 
   1   2  11    16799.90    17136.22    111.03 o 
   2   2  11      323.88      423.82      5.66 o 
   3   2  11     8417.57     8725.96     51.82 o 
   4   2  11    42630.61    43553.83    378.95 o 
   5   2  11    21785.36    21769.90    149.15 o 
   6   2  11     9375.12     9484.84     55.34 o 
   7   2  11     5474.45     5608.19     32.09 o 
   8   2  11    12221.54    11895.15     72.18 o 
   9   2  11     5605.09     5600.89     32.34 o 
  10   2  11     5680.45     5847.95     52.65 o 
  11   2  11      601.75      658.05     10.04 o 
  12   2  11     1030.70     1047.40      9.98 o 
  13   2  11    19531.95    19864.96    160.40 o 
  14   2  11     6064.27     5966.36     46.82 o 
  15   2  11      249.74      293.86      9.68 o 
  16   2  11     2457.32     2336.98     23.38 o 
  17   2  11     4995.32     4880.73     37.76 o 
  18   2  11     3497.72     3511.29     28.79 o 
  19   2  11     7993.92     7877.86     65.68 o 
  20   2  11      253.38      270.76      8.77 o 
  21   2  11     3884.03     3879.86     37.34 o 
  22   2  11    10330.06    10561.96     95.48 o 
   1   3  11    24845.19    25650.94    187.33 o 
   2   3  11    15742.49    15520.11     97.49 o 
   3   3  11        7.13       38.18      3.38 o 
   4   3  11      658.36      743.65      7.33 o 
   5   3  11      362.81      373.60      5.60 o 
   6   3  11    29256.36    28940.31    220.45 o 
   7   3  11    25295.48    25484.97    186.16 o 
   8   3  11     6880.44     6712.99     38.23 o 
   9   3  11     1047.69     1071.15      9.77 o 
  10   3  11       24.97       50.49      5.60 o 
  11   3  11     1060.19     1030.30     11.63 o 
  12   3  11    14691.57    14290.49    108.63 o 
  13   3  11     3883.21     3875.63     31.46 o 
  14   3  11       11.19       17.90      6.62 o 
  15   3  11    14864.76    14967.84    119.07 o 
  16   3  11     1082.09     1035.81     14.67 o 
  17   3  11     1348.86     1349.49     17.21 o 
  18   3  11     2395.95     2244.63     23.60 o 
  19   3  11      799.25      810.86     16.69 o 
  20   3  11    11783.03    11748.66     97.39 o 
  21   3  11    12292.59    12203.03    103.18 o 
  22   3  11      181.54      158.24     11.96 o 
   0   4  11     2160.20     2285.55     22.25 o 
   1   4  11     4400.89     4518.49     26.85 o 
   2   4  11      722.02      752.15      7.72 o 
   3   4  11     1008.37      936.66      8.66 o 
   4   4  11     8775.21     8946.76     53.81 o 
   5   4  11     1998.51     2081.82     14.62 o 
   6   4  11       15.83       16.31      4.02 o 
   7   4  11      416.83      434.10      5.98 o 
   8   4  11     4019.65     4241.12     30.50 o 
   9   4  11      461.49      507.67      8.26 o 
  10   4  11     3290.87     3210.77     18.46 o 
  11   4  11        0.33       12.20      5.74 o 
  12   4  11       38.36       49.02      5.86 o 
  13   4  11     2450.10     2351.25     21.23 o 
  14   4  11      674.79      681.85     13.45 o 
  15   4  11       21.15       32.16      6.78 o 
  16   4  11      635.14      608.92     12.27 o 
  17   4  11      462.65      473.94     11.89 o 
  18   4  11     2162.74     2074.66     23.09 o 
  19   4  11     1456.00     1386.95     19.12 o 
  20   4  11       12.84       17.51      8.23 o 
  21   4  11     1247.73     1180.26     20.14 o 
   1   5  11    17342.31    17534.56    118.57 o 
   2   5  11      758.52      767.53      8.12 o 
   3   5  11     2807.50     2865.11     17.98 o 
   4   5  11     2179.14     2113.77     14.78 o 
   5   5  11     8689.76     8796.00     52.45 o 
   6   5  11     1911.38     1942.79     13.16 o 
   7   5  11    14807.28    14965.82    107.47 o 
   8   5  11        0.95       34.57      7.31 o 
   9   5  11     5041.75     5081.47     30.24 o 
  10   5  11       23.46       43.46      5.23 o 
  11   5  11       99.29      103.71      6.09 o 
  12   5  11      205.99      211.27      7.24 o 
  13   5  11     5808.01     5846.16     42.54 o 
  14   5  11     1354.86     1299.23     16.54 o 
  15   5  11    10916.77    10893.51     85.84 o 
  16   5  11     3218.72     3149.63     31.92 o 
  17   5  11     2908.55     2866.95     29.14 o 
  18   5  11        9.78       12.77      8.14 o 
  19   5  11     1693.03     1748.51     21.47 o 
  20   5  11      187.43      173.53     10.64 o 
  21   5  11     4599.59     4681.25     47.53 o 
   0   6  11    12610.27    12916.77    119.19 o 
   1   6  11    15689.22    15738.06    105.57 o 
   2   6  11       30.83       40.79      4.75 o 
   3   6  11       66.45       76.69      5.07 o 
   4   6  11     7752.92     7542.05     44.95 o 
   5   6  11     3797.80     3823.44     23.86 o 
   6   6  11     2792.82     2759.47     19.15 o 
   7   6  11      592.86      636.53      8.16 o 
   8   6  11      914.19      996.12     14.53 o 
   9   6  11    18606.95    18729.04    130.92 o 
  10   6  11     7506.66     7733.45     45.98 o 
  11   6  11      384.75      331.69      8.63 o 
  12   6  11     3226.24     3214.05     27.00 o 
  13   6  11     6737.94     7040.07     52.69 o 
  14   6  11     2523.12     2430.64     21.69 o 
  15   6  11       13.86       28.58      7.29 o 
  16   6  11      207.92      214.61      9.59 o 
  17   6  11     1414.29     1320.48     19.27 o 
  18   6  11     4399.80     4524.16     42.78 o 
  19   6  11     2282.11     2277.36     28.90 o 
  20   6  11      220.60      174.93     14.73 o 
   1   7  11     3091.31     3035.85     21.19 o 
   2   7  11    19916.69    20268.91    148.38 o 
   3   7  11    16539.88    16723.07    115.30 o 
   4   7  11      328.29      341.58      7.02 o 
   5   7  11    15423.02    15350.93    102.61 o 
   6   7  11    13476.66    13595.98     94.55 o 
   7   7  11       53.63       54.66      4.26 o 
   8   7  11    13404.68    13587.84     88.37 o 
   9   7  11     4869.34     4941.18     29.91 o 
  10   7  11     6715.61     6626.77     60.41 o 
  11   7  11    25779.52    26557.62    230.04 o 
  12   7  11     5555.11     5358.44     40.02 o 
  13   7  11     2521.53     2420.75     31.18 o 
  14   7  11     3676.91     3787.54     34.09 o 
  15   7  11       43.65       46.24      7.44 o 
  16   7  11     2358.15     2250.60     24.67 o 
  17   7  11     6406.98     6580.43     59.96 o 
  18   7  11       20.30       19.56      9.70 o 
  19   7  11     9639.19     9573.49     85.15 o 
   0   8  11     3605.75     3539.28     33.07 o 
   1   8  11     2983.45     2899.67     20.53 o 
   2   8  11     4059.06     4087.38     26.31 o 
   3   8  11      369.77      374.49      6.88 o 
   4   8  11    11663.70    11822.08     88.81 o 
   5   8  11     6052.41     5991.76     44.44 o 
   6   8  11      552.78      560.31      9.43 o 
   7   8  11      792.31      863.67     12.46 o 
   8   8  11     2154.87     2023.04     16.64 o 
   9   8  11      297.55      289.62      8.62 o 
  10   8  11    10960.90    10908.65     81.23 o 
  11   8  11     1003.23     1014.49     13.88 o 
  12   8  11     1199.96     1218.34     22.75 o 
  13   8  11     4821.62     4781.76     52.95 o 
  14   8  11       12.91       21.64      8.31 o 
  15   8  11      131.29      149.73     10.85 o 
  16   8  11      993.49      934.49     19.28 o 
  17   8  11     1716.12     1700.87     27.59 o 
  18   8  11     3707.77     3719.95     44.02 o 
   1   9  11      160.26      161.62      7.32 o 
   2   9  11      403.33      382.21      7.28 o 
   3   9  11     2021.08     1991.63     20.91 o 
   4   9  11       66.70       74.90      7.67 o 
   5   9  11     1711.17     1696.61     16.78 o 
   6   9  11     4509.81     4557.95     35.37 o 
   7   9  11     2425.04     2477.51     24.44 o 
   8   9  11      224.97      267.51      9.40 o 
   9   9  11     2764.01     2672.47     24.78 o 
  10   9  11      824.09      850.63     12.06 o 
  11   9  11     3460.83     3539.96     26.97 o 
  12   9  11     1823.33     1787.60     28.24 o 
  13   9  11     5853.77     5975.23     65.28 o 
  14   9  11      202.08      208.77     13.61 o 
  15   9  11     1605.07     1660.03     28.34 o 
  16   9  11       35.33       20.56     10.43 o 
   0  10  11     6160.17     5967.49     56.73 o 
   1  10  11     1635.53     1679.80     17.29 o 
   2  10  11      225.23      226.24      8.68 o 
   3  10  11     1960.88     1979.44     20.60 o 
   4  10  11      774.04      764.99     13.24 o 
   5  10  11      451.59      420.02      9.64 o 
   6  10  11     1933.77     1980.92     21.77 o 
   7  10  11        8.66       20.58      7.38 o 
   8  10  11     1318.38     1287.18     16.24 o 
   9  10  11     2377.53     2434.78     24.07 o 
  10  10  11        4.03       11.33      6.27 o 
  11  10  11        0.07        5.30      5.51 o 
  12  10  11     2376.36     2355.47     33.34 o 
  13  10  11     1041.48     1034.00     25.29 o 
  14  10  11     1365.33     1341.85     26.85 o 
  15  10  11      591.63      644.79     20.92 o 
   1  11  11     7922.18     8085.63     63.70 o 
   2  11  11     6109.01     6081.41     50.95 o 
   3  11  11       61.10       63.96      7.10 o 
   4  11  11     4588.89     4511.40     39.08 o 
   5  11  11     1304.69     1336.64     18.79 o 
   6  11  11     2226.04     2249.22     24.73 o 
   7  11  11    11221.41    11410.18     96.70 o 
   8  11  11      610.71      615.21     15.19 o 
   9  11  11     4644.71     4718.57     41.06 o 
  10  11  11     1074.72     1112.58     18.11 o 
  11  11  11       32.77       37.56      6.96 o 
  12  11  11     2706.77     2612.54     33.31 o 
   0  12  11     2300.43     2225.12     36.41 o 
   1  12  11      428.86      419.41     11.81 o 
   2  12  11      929.99      915.37     16.94 o 
   3  12  11       52.68       52.56      7.95 o 
   4  12  11     6870.79     6804.15     57.37 o 
   5  12  11     3291.96     3255.68     31.20 o 
   6  12  11      461.34      464.43     11.65 o 
   7  12  11     1053.45     1131.69     17.83 o 
   8  12  11     1114.02     1145.04     20.71 o 
   9  12  11      924.79      953.58     18.48 o 
   1  13  11     2424.14     2484.04     30.21 o 
   2  13  11     1160.44     1200.68     25.23 o 
   3  13  11     4118.74     4156.65     37.44 o 
   4  13  11      146.26      137.53     11.52 o 
   0   0  12    14253.12    14407.09    176.55 o 
   1   0  12    30074.11    30317.71    329.12 o 
   2   0  12     8459.44     9262.24     74.01 o 
   3   0  12    13238.93    13009.09    113.59 o 
   4   0  12    38998.39    40184.86    663.30 o 
   5   0  12    52660.41    53755.16    717.49 o 
   6   0  12     5444.65     5527.70     47.07 o 
   7   0  12      417.62      471.80      8.07 o 
   8   0  12      278.21      318.26     10.88 o 
   9   0  12    37492.36    37708.15    453.99 o 
  10   0  12    33033.65    33051.85    546.35 o 
  11   0  12     5130.63     5281.01     44.28 o 
  12   0  12      588.43      645.82     11.09 o 
  13   0  12    11715.46    11542.24    105.97 o 
  14   0  12      701.11      780.73     13.59 o 
  15   0  12     4435.99     4502.11     44.84 o 
  16   0  12      558.86      619.45     21.02 o 
  17   0  12    24523.80    24508.28    276.68 o 
  18   0  12    10796.67    10901.47    120.12 o 
  19   0  12      979.78      963.89     26.22 o 
  20   0  12     1371.24     1302.87     30.49 o 
  21   0  12     5396.58     5340.36     73.51 o 
  22   0  12     1235.20     1133.71     37.39 o 
   1   1  12    21701.93    21692.50    149.24 o 
   2   1  12        2.42       32.13      5.96 o 
   3   1  12      258.80      165.69      5.58 o 
   4   1  12     2847.90     3108.49     18.91 o 
   5   1  12      169.52      174.42      5.03 o 
   6   1  12    19532.21    19921.62    138.69 o 
   7   1  12    59902.86    61046.94    613.73 o 
   8   1  12     6444.49     6522.69     38.79 o 
   9   1  12      517.22      543.40      9.11 o 
  10   1  12      732.27      785.25      8.07 o 
  11   1  12     8281.00     8346.00     54.00 o 
  12   1  12     1584.65     1592.72     12.50 o 
  13   1  12     5961.97     5962.52     37.43 o 
  14   1  12     3103.46     3057.11     31.84 o 
  15   1  12     9538.23     9708.20     97.34 o 
  16   1  12     3612.89     3385.45     43.81 o 
  17   1  12      242.19      307.33     10.84 o 
  18   1  12      369.95      366.65     11.16 o 
  19   1  12     3203.27     3199.01     34.97 o 
  20   1  12     1767.96     1839.53     20.64 o 
  21   1  12     1765.94     1697.65     22.42 o 
  22   1  12        2.19        5.53      8.47 o 
   0   2  12     4409.67     4592.63     35.88 o 
   1   2  12      275.95      312.05      5.40 o 
   2   2  12    18395.23    18619.43    125.31 o 
   3   2  12     1205.81     1213.76     12.80 o 
   4   2  12    19095.81    19742.63    134.88 o 
   5   2  12      372.57      401.25      6.25 o 
   6   2  12    18193.72    18836.44    128.92 o 
   7   2  12     3788.08     3942.83     24.08 o 
   8   2  12     8102.04     8066.43     47.57 o 
   9   2  12     5811.82     5863.25     34.63 o 
  10   2  12     3697.61     3533.36     22.05 o 
  11   2  12      446.11      482.32      7.09 o 
  12   2  12     5764.20     6008.06     38.22 o 
  13   2  12     1515.48     1513.08     14.38 o 
  14   2  12      935.94      902.86     14.53 o 
  15   2  12      419.44      431.96      9.19 o 
  16   2  12     4664.88     4611.69     37.26 o 
  17   2  12     1083.06      982.76     14.47 o 
  18   2  12     4065.07     3988.39     39.23 o 
  19   2  12      117.56      109.71      7.46 o 
  20   2  12     1820.98     1816.12     21.39 o 
  21   2  12       75.60       62.52     10.20 o 
  22   2  12     3116.05     3017.51     33.20 o 
   1   3  12     1482.17     1490.79     10.60 o 
   2   3  12     2386.85     2533.96     17.17 o 
   3   3  12    15192.39    15276.83    106.68 o 
   4   3  12      158.91      170.25      4.97 o 
   5   3  12     3312.61     3272.44     20.76 o 
   6   3  12     2828.88     2841.45     18.55 o 
   7   3  12     6862.04     6977.01     42.50 o 
   8   3  12       82.01      104.94      4.49 o 
   9   3  12     1000.05     1006.30      9.39 o 
  10   3  12        7.64       22.75      3.71 o 
  11   3  12     2203.56     2314.37     17.89 o 
  12   3  12      705.39      702.10     10.66 o 
  13   3  12     2334.86     2373.27     21.26 o 
  14   3  12      200.72      214.15      8.76 o 
  15   3  12     4013.25     3875.91     37.24 o 
  16   3  12      535.21      515.77     10.79 o 
  17   3  12      603.27      612.46     14.85 o 
  18   3  12       52.58       50.08      7.57 o 
  19   3  12     1359.35     1360.09     19.72 o 
  20   3  12      889.27      851.20     16.47 o 
  21   3  12      531.39      527.19     13.10 o 
   0   4  12    21726.28    22343.33    228.71 o 
   1   4  12     9013.88     8688.33     53.62 o 
   2   4  12    19110.03    19584.70    137.61 o 
   3   4  12     9890.59     9911.68     59.82 o 
   4   4  12     2671.73     2642.77     17.06 o 
   5   4  12    26096.36    26323.75    201.52 o 
   6   4  12    16413.14    16650.80    112.15 o 
   7   4  12       77.11      105.57      4.83 o 
   8   4  12    28516.14    28529.70    223.26 o 
   9   4  12    15160.76    15090.90    103.62 o 
  10   4  12     1337.90     1303.76     10.55 o 
  11   4  12      172.07      195.85      8.71 o 
  12   4  12     1536.77     1491.71     15.73 o 
  13   4  12    13391.17    13574.42    106.69 o 
  14   4  12    10207.63    10262.66     80.32 o 
  15   4  12     4346.22     4303.37     37.65 o 
  16   4  12     8336.21     8247.57     90.56 o 
  17   4  12    12946.12    12908.80    106.76 o 
  18   4  12        3.58        7.64      8.31 o 
  19   4  12     1264.84     1222.22     17.29 o 
  20   4  12     7312.01     7114.86     60.22 o 
  21   4  12     1093.93     1044.93     21.45 o 
   1   5  12    17662.68    17299.92    138.41 o 
   2   5  12     1226.55     1273.08     11.49 o 
   3   5  12     3666.00     3739.89     23.35 o 
   4   5  12     1217.39     1191.16     11.42 o 
   5   5  12      886.09      922.56     10.45 o 
   6   5  12     5543.45     5436.59     32.65 o 
   7   5  12    36889.88    36931.22    316.07 o 
   8   5  12     6690.14     6881.04     43.48 o 
   9   5  12      546.32      568.30      7.45 o 
  10   5  12     1685.63     1670.42     11.51 o 
  11   5  12    11572.77    11421.58     86.35 o 
  12   5  12      592.70      624.87     10.24 o 
  13   5  12     2081.33     1986.30     19.73 o 
  14   5  12        0.87        7.30      6.04 o 
  15   5  12     6787.59     6857.13     66.24 o 
  16   5  12       86.58       96.97      8.76 o 
  17   5  12      961.09      983.36     18.25 o 
  18   5  12      406.33      419.26     14.16 o 
  19   5  12     6665.09     6566.70     59.90 o 
  20   5  12     1008.91     1068.53     18.03 o 
   0   6  12    29044.40    30071.61    463.69 o 
   1   6  12    11763.00    11814.32     74.89 o 
   2   6  12      121.86      116.84      4.77 o 
   3   6  12     4145.70     4108.27     26.65 o 
   4   6  12    16532.67    16574.89    116.52 o 
   5   6  12     3536.53     3481.31     23.29 o 
   6   6  12     5757.99     5698.54     36.41 o 
   7   6  12      150.20      147.79      5.66 o 
   8   6  12     4721.64     4696.51     33.28 o 
   9   6  12    15613.87    16081.01    112.45 o 
  10   6  12     6277.63     6620.45     42.92 o 
  11   6  12     1603.07     1540.71     16.57 o 
  12   6  12     3941.35     3830.57     31.41 o 
  13   6  12      305.91      290.12      9.24 o 
  14   6  12     3586.48     3679.23     32.46 o 
  15   6  12     1129.81     1118.98     16.65 o 
  16   6  12     1695.38     1646.26     22.46 o 
  17   6  12     5645.32     5561.80     49.80 o 
  18   6  12     6320.61     6575.62     59.22 o 
  19   6  12      110.79      113.92     10.36 o 
   1   7  12      523.92      506.47      7.10 o 
   2   7  12     1112.02     1070.30     10.59 o 
   3   7  12     5643.27     5619.32     36.30 o 
   4   7  12      466.99      503.63      8.58 o 
   5   7  12       12.82       21.62      4.63 o 
   6   7  12       41.62       54.48      4.47 o 
   7   7  12     1185.68     1151.67      9.87 o 
   8   7  12        7.39       13.96      4.01 o 
   9   7  12        8.75       11.07      3.65 o 
  10   7  12     1325.01     1346.30     20.06 o 
  11   7  12       54.39       67.62      5.48 o 
  12   7  12      230.16      262.80      9.43 o 
  13   7  12      538.27      517.39     10.20 o 
  14   7  12      666.15      680.30     12.77 o 
  15   7  12      268.69      287.33     10.22 o 
  16   7  12      822.68      852.80     14.59 o 
  17   7  12      239.29      229.76     11.46 o 
  18   7  12      974.87      986.79     17.83 o 
   0   8  12       74.50       88.04      7.58 o 
   1   8  12     9775.80     9695.60     64.29 o 
   2   8  12     5016.02     5067.32     35.07 o 
   3   8  12     2869.29     2953.74     23.61 o 
   4   8  12     8491.27     8611.62     54.66 o 
   5   8  12     8170.07     8126.86     58.67 o 
   6   8  12     3512.10     3675.35     28.87 o 
   7   8  12     1297.16     1272.24     14.60 o 
   8   8  12     1415.64     1398.10     16.05 o 
   9   8  12     5029.42     4936.49     35.91 o 
  10   8  12     3744.14     3883.47     30.85 o 
  11   8  12        1.46        7.14      3.25 o 
  12   8  12     6366.63     6475.95     59.46 o 
  13   8  12     4339.98     4364.75     41.44 o 
  14   8  12      882.02      909.93     19.53 o 
  15   8  12      123.19      122.86     12.34 o 
  16   8  12      956.22      940.04     21.49 o 
  17   8  12     1426.21     1438.03     27.22 o 
   1   9  12     5787.86     5786.67     41.51 o 
   2   9  12     2066.26     2064.30     17.45 o 
   3   9  12     9154.71     9230.29     73.57 o 
   4   9  12      112.91      114.97      9.01 o 
   5   9  12     4020.78     4008.17     33.64 o 
   6   9  12     1188.83     1161.40     15.66 o 
   7   9  12     7225.25     7344.42     57.61 o 
   8   9  12       37.92       51.02      7.20 o 
   9   9  12       88.54       82.52      7.25 o 
  10   9  12      999.03      975.84     14.15 o 
  11   9  12     7377.31     7252.47     56.40 o 
  12   9  12      124.67      125.77     11.81 o 
  13   9  12      111.18      108.04     10.78 o 
  14   9  12      104.23      109.87     12.64 o 
  15   9  12     4810.65     4810.84     53.19 o 
  16   9  12     2159.55     2065.33     34.57 o 
   0  10  12     4341.21     4490.87     45.67 o 
   1  10  12     5900.95     5977.05     43.75 o 
   2  10  12     3627.72     3735.75     30.13 o 
   3  10  12     1492.75     1534.86     19.08 o 
   4  10  12     1118.91     1109.71     16.97 o 
   5  10  12     4947.01     4917.94     41.70 o 
   6  10  12     2936.77     2960.41     28.31 o 
   7  10  12      254.92      277.68     11.79 o 
   8  10  12     3520.79     3584.32     33.00 o 
   9  10  12     7767.40     7943.79     79.78 o 
  10  10  12     1644.12     1602.18     19.59 o 
  11  10  12       90.24       97.00      6.45 o 
  12  10  12     1849.85     1813.74     29.02 o 
  13  10  12      877.47      814.04     21.17 o 
  14  10  12     1592.83     1567.19     30.00 o 
   1  11  12     1122.81     1131.64     16.39 o 
   2  11  12      455.73      457.11     13.47 o 
   3  11  12       16.23       20.52      7.90 o 
   4  11  12      765.97      812.02     15.32 o 
   5  11  12      136.84      152.69     10.18 o 
   6  11  12      770.17      780.66     14.34 o 
   7  11  12     2326.14     2274.95     28.47 o 
   8  11  12      156.47      185.70     10.98 o 
   9  11  12      218.74      197.62      9.56 o 
  10  11  12       30.56       28.45      8.41 o 
  11  11  12      169.34      143.72      8.72 o 
  12  11  12      176.45      174.81     47.28 o 
   0  12  12     3810.18     3848.55     50.01 o 
   1  12  12       96.67       66.34      6.70 o 
   2  12  12     1079.10     1010.29     16.60 o 
   3  12  12       29.91       29.62      8.17 o 
   4  12  12      925.73      906.52     17.40 o 
   5  12  12     1568.63     1523.51     23.74 o 
   6  12  12     1830.22     1809.50     21.25 o 
   7  12  12      191.24      198.19      9.85 o 
   8  12  12     2092.42     2131.89     26.80 o 
   1  13  12     1006.36     1041.03     24.43 o 
   1   1  13     5881.00     5486.99     32.82 o 
   2   1  13    21669.60    21670.68    158.06 o 
   3   1  13    10148.67    10521.94     74.34 o 
   4   1  13      120.99      126.15      5.82 o 
   5   1  13     6623.19     6311.33     43.77 o 
   6   1  13    31794.69    33038.34    267.75 o 
   7   1  13    10025.95    10324.41     64.20 o 
   8   1  13      673.04      729.11      8.56 o 
   9   1  13     4030.17     4136.76     25.73 o 
  10   1  13     6819.18     7073.61     44.46 o 
  11   1  13     5729.65     5919.89     37.64 o 
  12   1  13     4328.12     4112.28     27.11 o 
  13   1  13      984.81     1042.33     18.14 o 
  14   1  13     3943.36     3789.16     25.75 o 
  15   1  13     4906.78     4936.63     34.68 o 
  16   1  13    13341.30    13038.05    103.32 o 
  17   1  13      359.15      382.79     10.92 o 
  18   1  13      323.65      338.44     10.52 o 
  19   1  13     4286.00     4234.05     43.20 o 
  20   1  13     2560.84     2551.72     35.97 o 
  21   1  13     1267.42     1288.82     21.33 o 
   0   2  13    42227.34    42799.97    531.79 o 
   1   2  13     2384.32     2428.46     16.74 o 
   2   2  13     8306.04     8256.64     49.14 o 
   3   2  13      710.59      752.32      9.09 o 
   4   2  13    45771.60    46443.38    424.51 o 
   5   2  13      504.73      484.56      6.73 o 
   6   2  13     5567.85     5761.66     33.13 o 
   7   2  13     2028.59     2056.42     16.00 o 
   8   2  13    10804.38    10995.68     70.27 o 
   9   2  13     3119.72     3153.38     21.00 o 
  10   2  13     5276.82     5205.56     33.48 o 
  11   2  13       40.22       73.57      7.70 o 
  12   2  13    12734.35    12686.76     86.47 o 
  13   2  13     2345.35     2272.53     17.79 o 
  14   2  13    23091.69    23505.48    215.44 o 
  15   2  13       70.86       91.89      8.77 o 
  16   2  13        3.66       16.15      7.56 o 
  17   2  13      694.31      710.17     14.50 o 
  18   2  13    14605.64    14680.04    135.94 o 
  19   2  13      352.12      352.69     11.15 o 
  20   2  13       61.89       71.35      9.25 o 
  21   2  13       76.51       76.51      9.94 o 
   1   3  13    14583.35    14789.86     98.10 o 
   2   3  13    24174.37    24454.34    181.87 o 
   3   3  13    36242.88    36337.39    296.77 o 
   4   3  13     4296.41     4131.48     25.42 o 
   5   3  13     9227.44     9279.78     55.52 o 
   6   3  13    23843.10    23850.63    180.10 o 
   7   3  13    22445.67    22816.17    167.04 o 
   8   3  13     3539.76     3657.61     23.29 o 
   9   3  13    13674.56    13850.66     93.71 o 
  10   3  13    11987.56    11715.44     76.50 o 
  11   3  13    12319.29    12660.01     84.08 o 
  12   3  13    20663.86    20997.24    160.38 o 
  13   3  13     7782.87     7717.76     60.08 o 
  14   3  13     4800.29     4973.85     42.44 o 
  15   3  13     1654.48     1638.23     19.98 o 
  16   3  13     8266.06     8357.74    106.57 o 
  17   3  13     3498.82     3421.27     34.69 o 
  18   3  13      460.64      471.30     11.12 o 
  19   3  13     1486.36     1448.55     22.14 o 
  20   3  13     8974.21     8524.21     75.19 o 
  21   3  13     3150.51     2998.29     34.01 o 
   0   4  13     3082.29     2776.48     27.99 o 
   1   4  13      646.64      685.34      7.49 o 
   2   4  13      800.13      731.72      8.43 o 
   3   4  13     1432.90     1333.71     11.79 o 
   4   4  13     2293.05     2200.78     16.20 o 
   5   4  13      792.87      789.28      8.44 o 
   6   4  13      139.93      148.63      5.88 o 
   7   4  13        6.99       12.49      4.56 o 
   8   4  13        3.43       21.51      4.49 o 
   9   4  13     1253.92     1150.48     11.10 o 
  10   4  13      239.20      234.01      6.47 o 
  11   4  13       42.30       33.96      3.89 o 
  12   4  13     2328.96     2271.65     21.22 o 
  13   4  13     2371.46     2340.43     29.84 o 
  14   4  13     2568.67     2570.19     25.58 o 
  15   4  13      345.59      348.38     12.30 o 
  16   4  13      723.99      718.64     15.50 o 
  17   4  13       14.51       11.09      8.65 o 
  18   4  13      403.52      409.79     16.13 o 
  19   4  13     1625.23     1624.35     21.61 o 
  20   4  13     2514.62     2602.82     36.99 o 
   1   5  13     5369.00     5477.30     34.81 o 
   2   5  13      741.15      741.37      9.12 o 
   3   5  13     5911.83     6103.07     38.23 o 
   4   5  13      412.82      411.51     11.02 o 
   5   5  13     9495.97     9750.64     62.03 o 
   6   5  13        5.42       19.19      4.79 o 
   7   5  13     7871.63     7817.04     50.01 o 
   8   5  13     5660.18     5571.32     36.34 o 
   9   5  13     6853.11     6904.53     43.27 o 
  10   5  13     3006.06     3092.74     23.34 o 
  11   5  13     2872.80     2975.93     29.08 o 
  12   5  13     1251.50     1216.68     17.32 o 
  13   5  13     3758.52     3549.30     30.66 o 
  14   5  13        0.69        8.51      7.13 o 
  15   5  13     6136.83     6099.98     53.48 o 
  16   5  13     1269.34     1291.87     17.22 o 
  17   5  13      839.28      777.22     15.19 o 
  18   5  13      243.32      255.09     12.01 o 
  19   5  13     2947.93     2905.76     34.52 o 
  20   5  13     2007.45     1911.19     25.05 o 
   0   6  13     6458.49     6562.86     60.32 o 
   1   6  13     2129.95     2197.12     17.61 o 
   2   6  13      367.67      357.62      7.57 o 
   3   6  13     1194.20     1269.67     12.30 o 
   4   6  13    14448.38    14538.04    100.51 o 
   5   6  13      395.34      348.01      8.29 o 
   6   6  13     1643.51     1598.16     14.47 o 
   7   6  13       17.45       23.47      5.51 o 
   8   6  13     4653.60     4759.94     31.25 o 
   9   6  13      607.02      610.56      8.47 o 
  10   6  13    13787.58    14260.36    120.18 o 
  11   6  13       70.32       76.69      7.19 o 
  12   6  13    12172.99    11964.27     92.08 o 
  13   6  13        0.07        8.39      6.99 o 
  14   6  13     5609.75     5546.00     47.99 o 
  15   6  13       24.57       41.18      7.66 o 
  16   6  13      929.05      980.02     17.06 o 
  17   6  13      730.08      746.76     15.30 o 
  18   6  13     7150.10     7394.08     71.81 o 
  19   6  13      113.29      101.67     10.03 o 
   1   7  13     6776.68     6936.31     44.70 o 
   2   7  13    21598.62    21691.35    167.59 o 
   3   7  13     1010.37     1111.62     13.11 o 
   4   7  13     1844.40     1924.02     16.19 o 
   5   7  13     3381.55     3543.93     26.05 o 
   6   7  13    16917.83    16727.96    121.26 o 
   7   7  13     3879.75     3790.36     25.07 o 
   8   7  13     2082.90     2008.42     15.18 o 
   9   7  13     2865.90     2849.16     20.68 o 
  10   7  13     6606.49     6626.62     43.60 o 
  11   7  13     1816.16     1818.89     18.18 o 
  12   7  13    18422.41    18346.64    151.81 o 
  13   7  13     3400.20     3361.16     33.26 o 
  14   7  13     5318.92     5190.03     43.87 o 
  15   7  13     1346.11     1295.86     19.86 o 
  16   7  13     2623.27     2618.95     30.62 o 
  17   7  13     1828.16     1834.67     25.36 o 
  18   7  13        0.89       -1.46      9.03 o 
   0   8  13     5125.78     5096.50     52.38 o 
   1   8  13     1713.89     1672.87     17.52 o 
   2   8  13     5105.04     5013.38     33.93 o 
   3   8  13      261.75      249.05      7.43 o 
   4   8  13     6740.67     6783.07     45.13 o 
   5   8  13      132.27      132.44      5.05 o 
   6   8  13      127.02      140.26      6.65 o 
   7   8  13       42.16       42.53      6.01 o 
   8   8  13     1154.69     1160.95     13.13 o 
   9   8  13     1525.42     1450.33     16.17 o 
  10   8  13     2180.02     2232.41     19.30 o 
  11   8  13      103.49      109.64      4.58 o 
  12   8  13     4050.00     4119.42     39.83 o 
  13   8  13     1302.85     1278.65     24.26 o 
  14   8  13     3756.18     3834.10     43.88 o 
  15   8  13       71.35       71.60     11.38 o 
  16   8  13      440.27      432.80     16.12 o 
  17   8  13       58.42       67.05     16.80 o 
   1   9  13     4909.79     4888.46     37.75 o 
   2   9  13       57.74       55.81      5.83 o 
   3   9  13    13731.54    13671.38    100.40 o 
   4   9  13      171.01      172.60      8.35 o 
   5   9  13     5082.67     5029.49     39.11 o 
   6   9  13        4.11       18.28      6.86 o 
   7   9  13     4631.36     4658.89     37.36 o 
   8   9  13      118.85      126.01      8.36 o 
   9   9  13     1650.92     1629.89     18.24 o 
  10   9  13        0.42        6.44      5.61 o 
  11   9  13     3527.55     3534.73     32.70 o 
  12   9  13      501.98      533.08     15.77 o 
  13   9  13     1915.66     1935.34     34.07 o 
  14   9  13      103.97       95.63     12.77 o 
  15   9  13      281.72      316.68     15.66 o 
   0  10  13     1534.43     1537.08     25.54 o 
   1  10  13      107.60      104.42      7.58 o 
   2  10  13       72.46       75.18      8.03 o 
   3  10  13      216.64      205.49      9.87 o 
   4  10  13     3693.38     3719.53     32.73 o 
   5  10  13      346.16      340.39     11.29 o 
   6  10  13      165.17      181.69      9.88 o 
   7  10  13      217.66      209.21     10.45 o 
   8  10  13     3842.85     3900.51     37.44 o 
   9  10  13      205.16      175.04     11.26 o 
  10  10  13      719.56      712.23     14.17 o 
  11  10  13      335.79      311.11      8.40 o 
  12  10  13        4.64       10.40      9.09 o 
  13  10  13      736.68      721.43     18.13 o 
   1  11  13     2655.73     2663.00     27.03 o 
   2  11  13     3795.45     3707.03     34.36 o 
   3  11  13     1063.80     1067.87     15.16 o 
   4  11  13      608.04      620.29     14.09 o 
   5  11  13     2801.95     2764.89     30.51 o 
   6  11  13     7417.01     7632.06     67.54 o 
   7  11  13      552.90      617.59     13.31 o 
   8  11  13     1066.84     1102.93     16.78 o 
   9  11  13     1825.42     1893.24     23.17 o 
  10  11  13     2138.98     2082.35     23.76 o 
  11  11  13      384.38      386.39     13.01 o 
   0  12  13     2837.24     2870.17     50.43 o 
   1  12  13      161.55      134.22      9.07 o 
   2  12  13     1067.87     1090.31     16.84 o 
   3  12  13       69.47       57.07     10.70 o 
   4  12  13     3274.14     3281.93     36.91 o 
   5  12  13      330.36      288.41     12.22 o 
   6  12  13      686.89      662.50     16.42 o 
   7  12  13      338.55      354.41     12.85 o 
   0   0  14    72784.86    73769.48   1597.42 o 
   1   0  14    23880.25    23585.45    243.06 o 
   2   0  14    25506.55    25038.10    267.81 o 
   3   0  14     7874.58     8129.94     69.54 o 
   4   0  14     2743.55     2700.32     58.56 o 
   5   0  14    15980.01    16182.08    158.99 o 
   6   0  14    40698.75    40619.47    508.66 o 
   7   0  14     2089.30     2203.33     23.71 o 
   8   0  14    17693.54    17903.50    181.30 o 
   9   0  14    13168.74    13295.86    126.94 o 
  10   0  14    16163.74    15867.91    162.23 o 
  11   0  14     5051.71     4890.16     47.31 o 
  12   0  14     3848.17     3902.03     38.54 o 
  13   0  14    48636.75    48942.48    865.09 o 
  14   0  14    27831.73    27217.95    418.55 o 
  15   0  14     3156.60     2989.66     37.84 o 
  16   0  14     5962.81     5687.82     72.50 o 
  17   0  14     9733.31     9473.21    106.00 o 
  18   0  14       13.47       27.50     10.68 o 
  19   0  14     3063.50     3065.17     39.43 o 
  20   0  14     2483.00     2389.77     43.93 o 
  21   0  14     2587.27     2582.56     52.62 o 
   1   1  14    12519.45    12793.28     82.08 o 
   2   1  14     5217.11     5263.76     33.21 o 
   3   1  14    16566.91    16836.55    117.66 o 
   4   1  14      415.33      409.77      7.29 o 
   5   1  14      386.28      437.15      7.01 o 
   6   1  14     3693.60     3779.61     26.11 o 
   7   1  14     9536.02     9309.59     60.50 o 
   8   1  14     3424.33     3295.83     20.83 o 
   9   1  14      652.18      704.66     14.60 o 
  10   1  14     4104.77     4068.81     26.46 o 
  11   1  14    21680.35    21704.72    162.87 o 
  12   1  14      152.72      181.02      6.51 o 
  13   1  14     1146.88     1205.81     20.63 o 
  14   1  14      548.12      526.35      8.95 o 
  15   1  14     7409.92     7326.91     57.73 o 
  16   1  14     3746.81     3641.49     27.32 o 
  17   1  14     2877.77     2828.64     26.70 o 
  18   1  14      763.01      768.41     14.50 o 
  19   1  14     1909.78     1852.10     23.57 o 
  20   1  14      258.26      251.51     13.64 o 
  21   1  14     2462.77     2400.74     31.32 o 
   0   2  14     4925.10     4778.17     42.03 o 
   1   2  14      390.57      360.62      7.96 o 
   2   2  14     5070.60     5052.93     30.52 o 
   3   2  14      263.13      247.70      5.63 o 
   4   2  14    11498.31    11350.90     71.31 o 
   5   2  14        2.48       27.81      5.32 o 
   6   2  14     3535.44     3609.55     23.23 o 
   7   2  14     3346.91     3361.58     22.02 o 
   8   2  14     4939.07     4953.12     31.92 o 
   9   2  14      248.04      263.06      6.37 o 
  10   2  14     4233.76     4395.11     29.12 o 
  11   2  14      880.08      838.58      9.58 o 
  12   2  14     9783.50     9612.89     67.77 o 
  13   2  14     2689.32     2685.90     20.28 o 
  14   2  14     5400.45     5333.94     36.31 o 
  15   2  14      261.69      293.70      9.26 o 
  16   2  14     4822.17     4611.65     52.29 o 
  17   2  14       18.01       41.12      8.85 o 
  18   2  14     4156.94     4124.77     37.72 o 
  19   2  14     2195.17     2160.67     26.67 o 
  20   2  14     1312.44     1312.75     21.42 o 
  21   2  14      126.28       99.37     16.80 o 
   1   3  14      747.43      786.46      9.96 o 
   2   3  14      875.91      844.93      8.97 o 
   3   3  14     7975.93     8236.63     53.90 o 
   4   3  14      349.89      327.16      6.67 o 
   5   3  14     2995.85     2962.98     21.98 o 
   6   3  14      806.24      860.80      9.45 o 
   7   3  14     3041.95     3102.16     21.62 o 
   8   3  14      344.13      312.23      7.49 o 
   9   3  14      447.38      446.63      7.50 o 
  10   3  14      670.48      668.78      8.08 o 
  11   3  14     5314.22     5368.23     35.87 o 
  12   3  14     1088.93     1105.98     14.04 o 
  13   3  14      229.11      247.95      9.95 o 
  14   3  14       53.15       53.57      8.32 o 
  15   3  14      865.81      889.73     14.33 o 
  16   3  14      911.30      826.48     15.45 o 
  17   3  14     2589.45     2549.03     27.57 o 
  18   3  14       21.72       23.25      7.40 o 
  19   3  14     1485.74     1407.22     26.59 o 
  20   3  14      299.52      290.69     17.23 o 
   0   4  14       93.13      141.20      8.85 o 
   1   4  14    22487.44    22543.27    168.04 o 
   2   4  14     2529.27     2533.32     17.99 o 
   3   4  14     3041.58     3032.09     21.66 o 
   4   4  14     9856.39    10123.85     66.56 o 
   5   4  14    13158.26    13264.08     89.08 o 
   6   4  14       15.34       75.22     10.54 o 
   7   4  14      290.29      299.86      6.69 o 
   8   4  14       33.83       97.37     11.12 o 
   9   4  14    18833.54    18906.90    140.19 o 
  10   4  14     7770.88     8130.28     53.95 o 
  11   4  14      189.01      204.56      6.23 o 
  12   4  14    11607.73    11766.00     95.18 o 
  13   4  14    15652.22    15875.25    128.11 o 
  14   4  14      431.33      485.61     11.45 o 
  15   4  14     2687.98     2716.45     27.93 o 
  16   4  14     2235.86     2199.98     26.00 o 
  17   4  14     5161.58     5080.20     51.96 o 
  18   4  14     7951.91     8131.65     85.00 o 
  19   4  14     6361.65     6273.14     63.74 o 
  20   4  14     1676.28     1682.12     26.14 o 
   1   5  14     5461.09     5340.92     34.53 o 
   2   5  14     4566.61     4391.44     27.61 o 
   3   5  14     6525.41     6591.60     48.01 o 
   4   5  14      577.46      608.21      9.21 o 
   5   5  14     1514.42     1594.05     13.35 o 
   6   5  14      279.69      269.87      6.89 o 
   7   5  14     3183.80     3267.98     24.98 o 
   8   5  14     7216.51     7213.97     47.85 o 
   9   5  14     1085.98     1080.41     11.50 o 
  10   5  14     6924.33     6927.63     47.92 o 
  11   5  14    18863.35    19524.43    147.20 o 
  12   5  14       70.26       72.73      7.76 o 
  13   5  14      280.53      308.62      9.67 o 
  14   5  14       46.15       55.43      7.23 o 
  15   5  14    11642.85    11798.25    106.77 o 
  16   5  14     1782.55     1671.45     21.20 o 
  17   5  14     3480.24     3592.06     43.06 o 
  18   5  14      878.80      857.82     18.27 o 
  19   5  14      867.43      883.04     19.55 o 
   0   6  14    33659.39    33352.56    551.14 o 
   1   6  14    19295.61    19212.62    147.21 o 
   2   6  14     7205.50     7271.01     48.15 o 
   3   6  14       27.23       60.71      5.68 o 
   4   6  14     9125.99     8977.50     58.13 o 
   5   6  14     4042.82     3935.80     27.02 o 
   6   6  14    10155.49    10202.84     70.67 o 
   7   6  14     2303.23     2311.95     18.93 o 
   8   6  14     9080.46     8962.86     61.75 o 
   9   6  14     1975.19     1947.02     16.50 o 
  10   6  14     3796.67     3908.67     27.74 o 
  11   6  14        0.10        6.93      3.06 o 
  12   6  14     2805.98     2676.98     33.54 o 
  13   6  14     9353.37     9382.91    104.03 o 
  14   6  14     5248.79     5355.09     47.76 o 
  15   6  14      541.57      549.72     14.57 o 
  16   6  14     4382.18     4182.99     40.24 o 
  17   6  14     1279.85     1217.81     19.27 o 
  18   6  14        8.46       18.09      9.72 o 
   1   7  14      818.00      764.57     10.68 o 
   2   7  14       14.53       25.63      5.36 o 
   3   7  14        1.75       12.68      5.48 o 
   4   7  14      269.72      288.39      6.91 o 
   5   7  14     1630.75     1675.42     16.93 o 
   6   7  14      464.77      479.09      8.52 o 
   7   7  14      809.06      794.35     11.76 o 
   8   7  14       43.22       49.78      4.99 o 
   9   7  14      822.62      849.28     11.13 o 
  10   7  14        0.50       10.50      4.67 o 
  11   7  14     1543.37     1530.64     11.64 o 
  12   7  14      276.65      279.93      9.53 o 
  13   7  14        9.57       19.49      7.26 o 
  14   7  14      764.21      762.29     15.89 o 
  15   7  14       76.91       61.56      9.42 o 
  16   7  14      686.47      703.55     17.02 o 
  17   7  14       30.52       39.59      9.24 o 
   0   8  14    12101.65    11905.46    120.43 o 
   1   8  14     3424.98     3377.43     25.46 o 
   2   8  14     4991.73     4964.35     36.33 o 
   3   8  14     4445.37     4541.58     33.10 o 
   4   8  14     3607.79     3617.51     27.04 o 
   5   8  14     5089.83     5064.47     36.07 o 
   6   8  14     4717.48     4671.15     32.59 o 
   7   8  14     3397.62     3324.84     26.49 o 
   8   8  14     5445.35     5533.68     42.71 o 
   9   8  14     7975.08     7852.44     63.10 o 
  10   8  14      335.46      358.32      8.82 o 
  11   8  14      434.42      391.19      6.47 o 
  12   8  14     1070.39     1071.00     20.52 o 
  13   8  14     4299.20     4399.86     60.45 o 
  14   8  14     3431.85     3451.55     45.33 o 
  15   8  14      298.19      326.45     15.85 o 
  16   8  14     1393.46     1307.37     25.12 o 
   1   9  14     2397.52     2520.57     21.67 o 
   2   9  14      892.43      856.65     12.09 o 
   3   9  14     8691.63     8708.08     66.60 o 
   4   9  14       27.29       37.71      8.64 o 
   5   9  14     3061.42     3021.26     28.36 o 
   6   9  14      367.57      353.25      9.52 o 
   7   9  14     6801.17     6947.81     56.07 o 
   8   9  14      734.21      726.71     13.52 o 
   9   9  14      960.50      944.18     15.07 o 
  10   9  14     1564.16     1619.08     16.82 o 
  11   9  14     6424.04     6267.88     56.97 o 
  12   9  14      244.45      235.82     14.08 o 
  13   9  14      421.06      430.20     16.80 o 
  14   9  14      116.23      131.07     13.05 o 
   0  10  14       14.82       16.50     10.54 o 
   1  10  14     3083.76     3101.94     26.70 o 
   2  10  14     3636.02     3473.59     34.72 o 
   3  10  14      682.47      717.47     14.43 o 
   4  10  14     3250.10     3324.09     32.93 o 
   5  10  14     2159.38     2157.72     24.15 o 
   6  10  14      809.54      830.81     15.29 o 
   7  10  14     1350.18     1373.23     18.44 o 
   8  10  14        0.40        9.19      6.74 o 
   9  10  14     3475.01     3526.21     32.52 o 
  10  10  14     3443.91     3549.97     32.61 o 
  11  10  14      244.03      263.29      8.52 o 
  12  10  14     2019.46     1946.25     33.95 o 
   1  11  14      118.68      113.78      9.45 o 
   2  11  14      255.92      245.42     11.00 o 
   3  11  14      760.41      778.88     16.80 o 
   4  11  14       91.95       76.16      9.00 o 
   5  11  14       25.07       30.66      9.32 o 
   6  11  14      137.04      124.19      9.89 o 
   7  11  14       69.44       54.48      8.78 o 
   8  11  14      574.29      551.62     13.83 o 
   9  11  14      205.98      203.83     10.44 o 
   0  12  14     4706.10     4640.17     70.10 o 
   1  12  14        7.60        9.80      7.13 o 
   2  12  14     2438.51     2449.40     27.93 o 
   3  12  14     1052.80     1075.31     19.14 o 
   4  12  14     3975.99     3850.35     40.86 o 
   5  12  14      338.47      302.46     14.28 o 
   1   1  15     4695.67     4824.00     30.23 o 
   2   1  15     6300.12     6262.25     38.79 o 
   3   1  15      256.52      269.59      8.43 o 
   4   1  15      559.58      546.59      7.85 o 
   5   1  15       91.10      117.15      5.56 o 
   6   1  15     7464.07     7483.36     48.81 o 
   7   1  15    27299.17    27837.24    222.93 o 
   8   1  15     1273.46     1303.24     12.76 o 
   9   1  15     2762.77     2684.32     19.59 o 
  10   1  15     4002.28     3899.91     27.54 o 
  11   1  15     1698.93     1613.51     14.15 o 
  12   1  15      385.29      354.43      7.34 o 
  13   1  15    13773.82    13641.75     98.10 o 
  14   1  15     4157.75     4276.33     33.81 o 
  15   1  15    21550.99    21215.99    172.52 o 
  16   1  15     4887.54     4668.85     35.70 o 
  17   1  15     2174.51     2146.41     26.78 o 
  18   1  15      232.49      206.74     13.69 o 
  19   1  15      741.60      730.12     18.56 o 
  20   1  15      527.74      517.78     17.11 o 
   0   2  15    41653.91    41659.30    518.34 o 
   1   2  15     1169.79     1118.78     10.95 o 
   2   2  15     1191.81     1090.79     10.55 o 
   3   2  15     4126.85     4239.35     29.40 o 
   4   2  15     1936.38     1908.81     14.82 o 
   5   2  15    27875.19    28155.13    225.69 o 
   6   2  15     8654.03     8662.82     56.83 o 
   7   2  15     4233.53     4147.74     29.35 o 
   8   2  15    16379.26    16013.78    114.19 o 
   9   2  15     4147.44     4253.21     28.23 o 
  10   2  15      524.83      598.33      8.43 o 
  11   2  15     1062.93     1036.31     12.44 o 
  12   2  15     1024.32     1067.60     13.40 o 
  13   2  15    13849.22    13620.69     97.89 o 
  14   2  15     9068.66     9036.27     69.83 o 
  15   2  15      191.76      202.28      9.53 o 
  16   2  15      582.23      585.34     14.88 o 
  17   2  15     4637.17     4583.26     48.17 o 
  18   2  15     3365.29     3248.69     31.04 o 
  19   2  15     2953.54     2868.42     39.64 o 
  20   2  15      230.99      196.88     13.82 o 
   1   3  15     4993.90     4786.55     31.89 o 
   2   3  15    17448.37    17697.51    126.92 o 
   3   3  15    21046.04    21314.19    167.78 o 
   4   3  15        8.23       34.85      5.43 o 
   5   3  15    35999.81    36082.41    310.51 o 
   6   3  15     1163.58     1164.51     11.46 o 
   7   3  15     1969.20     2013.60     15.79 o 
   8   3  15     3313.48     3290.27     24.76 o 
   9   3  15    10898.99    10713.83     71.97 o 
  10   3  15     9257.97     9207.67     63.96 o 
  11   3  15    36400.03    36453.54    327.32 o 
  12   3  15     1536.55     1541.42     16.76 o 
  13   3  15     2753.78     2659.55     22.88 o 
  14   3  15       14.16       15.80      7.13 o 
  15   3  15     1772.76     1752.73     20.53 o 
  16   3  15    13918.42    13743.01    122.18 o 
  17   3  15     5272.28     5206.28     49.51 o 
  18   3  15      384.23      363.65     11.87 o 
  19   3  15    11906.82    11879.18    104.96 o 
  20   3  15     1869.56     1924.59     29.64 o 
   0   4  15     7761.99     7775.48     71.23 o 
   1   4  15       70.11       54.11      4.77 o 
   2   4  15      348.29      336.90      7.78 o 
   3   4  15     3499.68     3491.25     28.85 o 
   4   4  15       28.50       45.63      5.70 o 
   5   4  15      582.31      605.67      9.95 o 
   6   4  15     1227.57     1184.72     12.41 o 
   7   4  15      306.06      340.08      7.95 o 
   8   4  15     2052.46     2034.13     17.91 o 
   9   4  15     3746.02     3759.44     25.63 o 
  10   4  15      880.09      894.46     10.95 o 
  11   4  15       59.18       79.62      5.65 o 
  12   4  15       38.64       34.82      4.69 o 
  13   4  15     1384.21     1298.41     18.97 o 
  14   4  15     1059.49     1015.64     17.05 o 
  15   4  15      678.95      681.52     15.72 o 
  16   4  15      401.10      418.27     12.62 o 
  17   4  15      811.10      781.32     19.34 o 
  18   4  15     2419.23     2446.96     30.54 o 
  19   4  15     1503.50     1474.41     22.25 o 
   1   5  15     3375.16     3231.00     24.96 o 
   2   5  15       83.74       88.60      6.19 o 
   3   5  15    15430.52    14990.35    106.87 o 
   4   5  15      505.29      491.60     10.09 o 
   5   5  15     4856.61     4802.55     35.15 o 
   6   5  15       49.36       64.76      6.26 o 
   7   5  15     3925.31     3785.18     29.29 o 
   8   5  15     1980.67     1947.76     16.18 o 
   9   5  15      761.78      738.89     10.11 o 
  10   5  15      129.24      149.78      7.75 o 
  11   5  15     5670.61     5766.33     39.78 o 
  12   5  15     2240.26     2135.20     23.60 o 
  13   5  15     3053.16     2977.97     27.42 o 
  14   5  15      376.26      372.49     12.36 o 
  15   5  15      664.99      656.09     15.11 o 
  16   5  15       79.91      105.87     10.99 o 
  17   5  15     4541.64     4541.82     47.78 o 
  18   5  15        1.44        2.34      8.27 o 
   0   6  15     2173.75     2161.87     44.86 o 
   1   6  15     3254.20     3252.32     23.96 o 
   2   6  15     1735.66     1642.66     15.32 o 
   3   6  15     4384.64     4326.52     32.50 o 
   4   6  15     6368.35     6537.42     52.57 o 
   5   6  15     6278.21     6178.17     42.36 o 
   6   6  15     3297.23     3114.08     24.95 o 
   7   6  15      380.85      388.09      8.71 o 
   8   6  15     1398.49     1467.44     15.89 o 
   9   6  15     2953.07     2914.91     23.86 o 
  10   6  15     2291.84     2342.30     25.53 o 
  11   6  15       42.71       33.98      3.84 o 
  12   6  15     4177.47     4083.98     36.75 o 
  13   6  15     6310.27     6220.60     50.51 o 
  14   6  15     2962.32     2909.98     31.50 o 
  15   6  15        2.32        7.37      8.15 o 
  16   6  15      210.87      200.12     11.56 o 
  17   6  15     1684.43     1636.23     26.71 o 
   1   7  15     8900.30     8809.31     88.33 o 
   2   7  15    13009.91    13158.38     95.77 o 
   3   7  15      305.00      316.23      9.42 o 
   4   7  15     1381.60     1323.58     14.53 o 
   5   7  15       22.54       29.31      5.77 o 
   6   7  15     5426.24     5355.96     39.17 o 
   7   7  15    15325.88    15502.21    118.15 o 
   8   7  15     6062.82     6035.69     44.39 o 
   9   7  15     2841.75     2822.51     23.22 o 
  10   7  15     7183.85     7289.40     50.23 o 
  11   7  15      136.12      144.42      4.97 o 
  12   7  15     2238.70     2228.46     23.86 o 
  13   7  15     5183.53     5303.56     48.55 o 
  14   7  15     1290.03     1253.01     20.02 o 
  15   7  15    10778.53    10686.01    100.24 o 
  16   7  15     5429.57     5385.60     58.52 o 
   0   8  15     2246.35     2376.77     31.61 o 
   1   8  15     2621.92     2525.66     23.06 o 
   2   8  15      112.26      117.77      8.52 o 
   3   8  15      484.63      532.93     10.42 o 
   4   8  15     1232.13     1222.49     14.21 o 
   5   8  15     4156.16     4130.27     30.32 o 
   6   8  15     1090.21     1070.72     14.27 o 
   7   8  15     2346.10     2398.20     21.17 o 
   8   8  15     1701.55     1688.93     16.38 o 
   9   8  15     3712.76     3675.48     29.70 o 
  10   8  15     1249.30     1334.46     15.58 o 
  11   8  15      506.05      498.12      8.50 o 
  12   8  15     3131.44     3182.21     35.62 o 
  13   8  15      896.82      884.46     21.23 o 
  14   8  15     1816.34     1792.62     26.91 o 
  15   8  15        4.40       12.86     10.36 o 
   1   9  15     5114.59     5036.82     40.83 o 
   2   9  15       11.86       21.58      6.16 o 
   3   9  15     2383.09     2462.41     22.86 o 
   4   9  15       35.12       39.90      5.56 o 
   5   9  15     9819.97     9997.03     81.46 o 
   6   9  15     1283.29     1276.19     15.71 o 
   7   9  15      694.45      672.05     14.44 o 
   8   9  15      303.49      306.73      9.25 o 
   9   9  15     3904.86     4008.64     34.52 o 
  10   9  15      254.01      286.07     10.29 o 
  11   9  15     3214.39     3158.87     39.25 o 
  12   9  15      477.05      495.35     15.38 o 
  13   9  15     1551.70     1483.26     28.31 o 
   0  10  15      219.88      188.84     15.58 o 
   1  10  15      169.01      143.14      8.63 o 
   2  10  15      396.11      362.29     10.70 o 
   3  10  15        6.20       17.20      7.69 o 
   4  10  15     3941.93     4027.88     34.78 o 
   5  10  15      377.78      352.17     12.75 o 
   6  10  15       16.54       21.21      7.63 o 
   7  10  15       83.21       83.76      8.34 o 
   8  10  15     1874.28     1880.93     25.69 o 
   9  10  15      302.80      297.80     12.67 o 
  10  10  15     3048.12     3010.39     30.66 o 
  11  10  15      214.71      203.90      8.40 o 
   1  11  15      113.55      112.59      9.15 o 
   2  11  15     2469.08     2423.41     26.20 o 
   3  11  15     8695.86     8785.48     76.07 o 
   4  11  15       56.12       55.33     10.63 o 
   5  11  15     3187.58     3164.56     34.08 o 
   6  11  15     3847.44     3903.60     39.09 o 
   7  11  15        3.50        9.63      8.14 o 
   8  11  15     2401.03     2533.00     27.97 o 
   0  12  15     2053.61     2088.04     44.50 o 
   1  12  15     1162.69     1169.96     23.94 o 
   2  12  15       71.48       49.12     14.20 o 
   0   0  16     8567.25     8558.83    107.04 o 
   1   0  16      385.88      416.52     10.77 o 
   2   0  16      359.42      344.61     11.51 o 
   3   0  16      458.06      430.71     10.82 o 
   4   0  16     8457.30     8634.39    150.88 o 
   5   0  16     8497.07     8064.59     71.41 o 
   6   0  16    13698.92    13945.39    138.10 o 
   7   0  16     3536.42     3593.28     35.32 o 
   8   0  16    33711.02    33921.43    414.47 o 
   9   0  16     4856.93     4595.95     47.99 o 
  10   0  16      387.45      494.04     16.67 o 
  11   0  16     1454.81     1499.21     20.73 o 
  12   0  16     1886.13     1943.66     26.63 o 
  13   0  16     6677.99     6772.32     69.34 o 
  14   0  16    21464.04    21772.33    247.12 o 
  15   0  16     3114.16     3118.33     38.96 o 
  16   0  16     4918.01     5006.96     72.33 o 
  17   0  16       40.35       49.88     13.86 o 
  18   0  16      427.38      441.04     26.65 o 
  19   0  16      717.74      670.42     31.80 o 
  20   0  16     1819.68     1695.87     63.45 o 
   1   1  16        7.49       21.90      4.66 o 
   2   1  16     6395.52     6467.21     42.04 o 
   3   1  16     4571.80     4565.39     31.62 o 
   4   1  16      260.82      269.55      6.93 o 
   5   1  16      248.86      205.96      7.88 o 
   6   1  16    31304.17    31180.78    260.10 o 
   7   1  16      366.13      347.15      8.12 o 
   8   1  16     3832.24     3874.39     28.35 o 
   9   1  16      701.42      720.88      9.73 o 
  10   1  16     3565.41     3563.52     25.19 o 
  11   1  16     3221.02     3155.65     23.86 o 
  12   1  16     6361.17     6254.63     45.53 o 
  13   1  16       79.13       77.76      7.42 o 
  14   1  16     1908.59     1892.49     19.51 o 
  15   1  16      489.63      495.44     11.30 o 
  16   1  16     4763.34     4642.02     37.31 o 
  17   1  16      399.61      356.30     10.81 o 
  18   1  16      773.48      774.24     18.08 o 
  19   1  16      847.24      859.80     21.22 o 
   0   2  16      284.89      274.92      8.96 o 
   1   2  16       60.61       75.28      5.24 o 
   2   2  16     5279.25     5223.14     34.49 o 
   3   2  16       10.75       30.86      5.43 o 
   4   2  16    13507.75    13528.94     94.06 o 
   5   2  16       41.26       64.70      6.39 o 
   6   2  16     8756.81     8590.08     59.99 o 
   7   2  16      338.18      356.17      7.67 o 
   8   2  16     5625.57     5443.60     37.11 o 
   9   2  16      612.38      599.08     18.92 o 
  10   2  16    12727.58    12712.34     92.45 o 
  11   2  16     2358.97     2239.54     18.67 o 
  12   2  16     4540.79     4459.19     32.14 o 
  13   2  16      190.25      194.35      6.95 o 
  14   2  16     6677.68     6766.82     47.82 o 
  15   2  16       26.59       23.52      5.01 o 
  16   2  16     1880.06     1830.62     25.21 o 
  17   2  16      108.82       96.35     10.42 o 
  18   2  16     5809.55     6052.98     54.64 o 
  19   2  16       25.75       26.30      9.90 o 
   1   3  16       52.47       73.24      6.06 o 
   2   3  16     2010.61     2075.72     16.99 o 
   3   3  16     6241.80     6058.30     41.37 o 
   4   3  16     1203.92     1189.26     12.93 o 
   5   3  16     1373.60     1251.56     13.45 o 
   6   3  16     1778.02     1612.80     14.23 o 
   7   3  16      212.87      207.95      6.57 o 
   8   3  16      773.47      849.94     10.03 o 
   9   3  16       55.72       81.31      5.58 o 
  10   3  16      852.51      873.65     11.13 o 
  11   3  16      800.89      832.83     12.75 o 
  12   3  16      468.97      455.66      9.83 o 
  13   3  16       89.88       76.85      6.25 o 
  14   3  16      497.34      493.26     12.15 o 
  15   3  16      432.25      424.95     12.78 o 
  16   3  16     1927.92     1873.76     27.28 o 
  17   3  16        1.01       -1.99      8.98 o 
  18   3  16      642.81      619.50     17.20 o 
  19   3  16       10.91       25.68     10.39 o 
   0   4  16       41.81       87.41      7.76 o 
   1   4  16      789.00      787.70     10.97 o 
   2   4  16     1967.06     1911.89     17.84 o 
   3   4  16      536.02      514.76      9.71 o 
   4   4  16    46957.34    47096.82    451.53 o 
   5   4  16     4521.48     4607.78     34.76 o 
   6   4  16      692.43      664.52     10.13 o 
   7   4  16     1357.16     1342.81     12.46 o 
   8   4  16      182.40      167.73      6.23 o 
   9   4  16      205.05      249.22      8.34 o 
  10   4  16    18959.81    19386.19    149.82 o 
  11   4  16     2810.51     2737.34     23.74 o 
  12   4  16    21981.18    21876.27    178.48 o 
  13   4  16     2129.74     2153.25     23.55 o 
  14   4  16      199.06      197.28      9.38 o 
  15   4  16        0.51        5.18      6.86 o 
  16   4  16      857.93      841.88     15.86 o 
  17   4  16     1054.92      966.98     22.31 o 
  18   4  16    18902.32    19213.16    187.13 o 
   1   5  16      116.51      160.19      8.71 o 
   2   5  16    13586.80    13732.91    101.94 o 
   3   5  16     6664.22     6612.17     46.22 o 
   4   5  16        2.46       22.61      6.09 o 
   5   5  16     2466.85     2504.75     21.78 o 
   6   5  16    18682.62    18974.01    145.29 o 
   7   5  16     1113.18     1186.41     13.54 o 
   8   5  16     7040.80     6857.49     46.39 o 
   9   5  16      164.02      195.35     11.16 o 
  10   5  16     5463.98     5400.15     39.53 o 
  11   5  16     1029.83      976.15     11.76 o 
  12   5  16     9965.83     9942.53     77.41 o 
  13   5  16        2.91       24.08      8.64 o 
  14   5  16     1082.51     1092.26     17.16 o 
  15   5  16     1482.46     1472.89     22.15 o 
  16   5  16     2476.72     2388.92     30.19 o 
  17   5  16      433.58      461.62     15.12 o 
  18   5  16      254.46      231.50     13.78 o 
   0   6  16     5151.33     5172.46     50.28 o 
   1   6  16      412.72      454.38      9.18 o 
   2   6  16     3896.58     3885.06     28.73 o 
   3   6  16       16.81       25.53      5.78 o 
   4   6  16       38.19       59.59      6.30 o 
   5   6  16     1685.31     1699.23     16.52 o 
   6   6  16     6284.49     6311.02     43.71 o 
   7   6  16     1443.23     1390.14     15.97 o 
   8   6  16    16725.98    16545.86    122.73 o 
   9   6  16     1919.69     1807.96     18.18 o 
  10   6  16       12.93       25.87      6.05 o 
  11   6  16     1304.57     1285.20     12.98 o 
  12   6  16     1430.99     1396.27     20.06 o 
  13   6  16      294.01      312.02     11.16 o 
  14   6  16     9358.27     9396.61     78.79 o 
  15   6  16      504.02      507.42     15.28 o 
  16   6  16     5779.31     5757.35     53.80 o 
  17   6  16      166.96      141.31     12.54 o 
   1   7  16      329.45      383.15     12.62 o 
   2   7  16      367.76      347.13      8.93 o 
   3   7  16        3.05        9.45      5.86 o 
   4   7  16       27.46       35.09      6.25 o 
   5   7  16       52.25       62.53      7.36 o 
   6   7  16     1298.40     1235.95     14.90 o 
   7   7  16      260.74      264.49      8.92 o 
   8   7  16      118.19      108.82      7.81 o 
   9   7  16     1480.56     1494.59     18.07 o 
  10   7  16      891.88      874.73     11.77 o 
  11   7  16       70.96       69.42      5.15 o 
  12   7  16      275.50      294.61     12.74 o 
  13   7  16      347.78      344.63     13.67 o 
  14   7  16       38.71       35.29      9.16 o 
  15   7  16      224.51      213.98     12.79 o 
  16   7  16     1448.82     1511.22     34.05 o 
   0   8  16    14838.39    14750.99    154.65 o 
   1   8  16     3896.41     3806.21     30.82 o 
   2   8  16     2607.57     2677.11     25.91 o 
   3   8  16      243.64      259.89      9.57 o 
   4   8  16      148.17      151.96      7.67 o 
   5   8  16     2723.56     2672.48     24.25 o 
   6   8  16     9425.62     9472.34     69.06 o 
   7   8  16      511.65      504.96     11.37 o 
   8   8  16    10201.18    10100.13     91.20 o 
   9   8  16     1307.99     1309.83     15.68 o 
  10   8  16      683.16      668.03     13.03 o 
  11   8  16      127.96      119.11      4.82 o 
  12   8  16      167.41      170.21     12.59 o 
  13   8  16      630.56      658.93     18.40 o 
  14   8  16    10981.48    10954.72    110.69 o 
   1   9  16      428.29      453.01     11.38 o 
   2   9  16     7289.24     7215.63     51.86 o 
   3   9  16     4110.79     4140.55     33.17 o 
   4   9  16     1357.24     1324.55     16.16 o 
   5   9  16     1446.83     1446.49     16.78 o 
   6   9  16     6901.17     7017.54     61.53 o 
   7   9  16      796.46      845.46     14.50 o 
   8   9  16     2907.35     2896.40     28.69 o 
   9   9  16      104.04       86.77      8.63 o 
  10   9  16     2956.86     2855.62     27.32 o 
  11   9  16     1317.75     1303.11     14.98 o 
  12   9  16     3438.67     3388.39     45.63 o 
   0  10  16      286.53      279.57     12.57 o 
   1  10  16       31.52       25.69      7.98 o 
   2  10  16     2639.52     2678.76     27.51 o 
   3  10  16      477.81      467.69     13.80 o 
   4  10  16    10919.48    11290.27     98.51 o 
   5  10  16     1692.51     1639.68     22.63 o 
   6  10  16       71.84       66.19      8.80 o 
   7  10  16      288.74      302.49     15.76 o 
   8  10  16      258.96      257.71     11.62 o 
   9  10  16       10.40       11.16      6.83 o 
  10  10  16     7465.97     7554.65     70.02 o 
   1  11  16      755.21      698.12     13.09 o 
   2  11  16      216.36      236.71     12.84 o 
   3  11  16     1075.23     1077.36     20.77 o 
   4  11  16       89.96       61.07     10.05 o 
   5  11  16      750.30      769.21     17.41 o 
   6  11  16     2069.02     2170.01     27.88 o 
   1   1  17    19033.03    19091.55    142.71 o 
   2   1  17      924.59      830.68     10.11 o 
   3   1  17      273.25      282.37      8.00 o 
   4   1  17     2604.40     2729.73     19.80 o 
   5   1  17     8773.91     8830.06     64.22 o 
   6   1  17      861.19      869.33     12.63 o 
   7   1  17    32329.03    32049.21    281.03 o 
   8   1  17     1134.86     1157.44     13.22 o 
   9   1  17     7311.09     7084.28     48.70 o 
  10   1  17      343.86      323.42      8.45 o 
  11   1  17       45.42       80.99      7.30 o 
  12   1  17      230.41      275.97      7.75 o 
  13   1  17     7287.51     7473.69     55.48 o 
  14   1  17      719.24      694.21     12.66 o 
  15   1  17    10456.50    10791.37     79.33 o 
  16   1  17       22.57       32.12      9.53 o 
  17   1  17      458.79      494.60     14.47 o 
  18   1  17       37.67       46.31     12.14 o 
  19   1  17       23.06       46.08     12.69 o 
   0   2  17       39.09       68.48      9.38 o 
   1   2  17    10816.92    10631.20     72.61 o 
   2   2  17      483.66      471.54      9.70 o 
   3   2  17     8330.10     8229.29     58.89 o 
   4   2  17     2808.67     2711.03     20.41 o 
   5   2  17     9659.00     9621.54     66.87 o 
   6   2  17       56.87       60.55      5.46 o 
   7   2  17      125.56      132.93      6.40 o 
   8   2  17     1532.02     1532.67     14.98 o 
   9   2  17    24054.32    23989.88    194.91 o 
  10   2  17     1401.83     1262.64     15.11 o 
  11   2  17     1343.31     1333.89     14.41 o 
  12   2  17     1511.42     1508.97     14.90 o 
  13   2  17    10136.15    10382.50     79.45 o 
  14   2  17      150.84      143.48      7.91 o 
  15   2  17     3492.16     3490.22     30.32 o 
  16   2  17      175.60      158.52     10.24 o 
  17   2  17     7978.49     7846.27     72.52 o 
  18   2  17        1.65        7.87      7.46 o 
   1   3  17     3730.89     3682.99     27.32 o 
   2   3  17      199.33      246.81      8.32 o 
   3   3  17    16552.95    16614.73    122.52 o 
   4   3  17      649.78      658.11     11.66 o 
   5   3  17     8560.99     8473.98     60.33 o 
   6   3  17     1366.93     1317.67     13.44 o 
   7   3  17     1260.79     1241.76     13.07 o 
   8   3  17      219.01      227.48      8.08 o 
   9   3  17     1439.74     1399.62     14.12 o 
  10   3  17      688.48      748.98     12.12 o 
  11   3  17    32518.43    32917.25    294.63 o 
  12   3  17      505.94      511.67     10.20 o 
  13   3  17      307.40      335.76      7.96 o 
  14   3  17     1779.11     1664.23     14.56 o 
  15   3  17        8.97       27.63      7.65 o 
  16   3  17        1.26        5.67      7.33 o 
  17   3  17     6195.70     6372.11     57.81 o 
  18   3  17     1127.88     1077.54     21.95 o 
   0   4  17     2056.32     1898.47     26.27 o 
   1   4  17     5163.46     5278.48     36.99 o 
   2   4  17     5726.28     5783.99     41.48 o 
   3   4  17     1272.11     1280.52     13.44 o 
   4   4  17       62.84       61.82      8.34 o 
   5   4  17     1263.59     1264.66     13.60 o 
   6   4  17      253.99      257.22      8.25 o 
   7   4  17        3.25        9.48      4.70 o 
   8   4  17     2073.39     2056.28     17.99 o 
   9   4  17     7884.56     7790.76     55.55 o 
  10   4  17      394.41      394.91     10.60 o 
  11   4  17       24.30       45.79      6.68 o 
  12   4  17     2671.93     2677.19     24.78 o 
  13   4  17      694.87      686.77      8.65 o 
  14   4  17      101.25      111.03     10.23 o 
  15   4  17     1107.06     1136.61     20.94 o 
  16   4  17      407.65      420.53     15.47 o 
  17   4  17     2406.92     2381.09     30.74 o 
  18   4  17       89.13       57.20     26.29 o 
   1   5  17      918.14      972.62     13.73 o 
   2   5  17       14.68       15.35      6.60 o 
   3   5  17    10726.43    10927.24     79.33 o 
   4   5  17     1758.53     1714.76     19.04 o 
   5   5  17    10033.92    10026.07     70.25 o 
   6   5  17       11.15       21.92      5.78 o 
   7   5  17     2535.57     2482.87     21.05 o 
   8   5  17       14.05       40.18      7.37 o 
   9   5  17     3292.30     3321.86     27.06 o 
  10   5  17       70.26       90.39      7.53 o 
  11   5  17     7865.48     7979.48     72.93 o 
  12   5  17      358.33      361.09     11.29 o 
  13   5  17     3842.06     3911.13     34.93 o 
  14   5  17      450.59      423.39     13.95 o 
  15   5  17      413.09      393.57     13.22 o 
  16   5  17      758.90      831.95     17.07 o 
  17   5  17     4099.21     4100.20     41.74 o 
   0   6  17      320.10      312.27     14.53 o 
   1   6  17     7240.04     7446.23     55.48 o 
   2   6  17       36.89       31.82      6.94 o 
   3   6  17     5069.03     5115.83     40.59 o 
   4   6  17      490.82      444.09     10.33 o 
   5   6  17     9171.10     9219.27     67.31 o 
   6   6  17      745.48      727.45     12.44 o 
   7   6  17      212.59      203.58     10.06 o 
   8   6  17       50.52       48.77      7.83 o 
   9   6  17     6386.55     6279.29     47.82 o 
  10   6  17      182.44      180.22      9.46 o 
  11   6  17        3.45       13.83      4.92 o 
  12   6  17       38.60       37.72      8.72 o 
  13   6  17     4613.77     4574.80     44.33 o 
  14   6  17       14.94       17.07      9.87 o 
  15   6  17      890.93      898.60     18.27 o 
  16   6  17      322.92      330.31     26.43 o 
   1   7  17    19893.32    20380.39    166.35 o 
   2   7  17      349.79      350.93     11.95 o 
   3   7  17      186.80      193.77      8.91 o 
   4   7  17       75.12       79.28      6.94 o 
   5   7  17     1741.16     1742.38     21.32 o 
   6   7  17       12.49       26.42      7.39 o 
   7   7  17    28258.82    28438.27    253.89 o 
   8   7  17     1544.42     1586.84     18.88 o 
   9   7  17     6297.16     6243.73     50.71 o 
  10   7  17       14.09       17.46      6.58 o 
  11   7  17      457.20      473.51      9.69 o 
  12   7  17      158.55      174.99     10.65 o 
  13   7  17     4882.58     4802.99     47.79 o 
  14   7  17       14.41       25.58     10.23 o 
  15   7  17    18219.00    18832.18    191.80 o 
   0   8  17       29.20       35.75      9.27 o 
   1   8  17     6370.23     6299.41     49.74 o 
   2   8  17     1200.28     1234.05     17.27 o 
   3   8  17      912.83      916.28     14.32 o 
   4   8  17      156.61      144.88      8.23 o 
   5   8  17     2552.89     2515.41     25.97 o 
   6   8  17      216.05      198.01     10.03 o 
   7   8  17      452.10      388.76     11.13 o 
   8   8  17       12.70       11.87      6.60 o 
   9   8  17    11103.24    11124.08     87.52 o 
  10   8  17      258.89      227.23      7.56 o 
  11   8  17        5.32       19.16      4.18 o 
  12   8  17      415.77      384.43     10.58 o 
  13   8  17     1086.41     1102.35     21.79 o 
   1   9  17      162.18      170.44      8.70 o 
   2   9  17      918.93      900.98     14.80 o 
   3   9  17      930.14      975.70     15.10 o 
   4   9  17      781.47      814.56     15.41 o 
   5   9  17     1150.67     1098.93     14.75 o 
   6   9  17      104.03       61.05      6.32 o 
   7   9  17       97.66       90.00      9.79 o 
   8   9  17      230.46      245.26     12.55 o 
   9   9  17      461.90      442.19     13.58 o 
  10   9  17      385.20      426.78     11.71 o 
  11   9  17     1166.34     1108.70     21.54 o 
   0  10  17     1222.03     1186.64     24.62 o 
   1  10  17      919.54      858.08     14.38 o 
   2  10  17      516.00      536.63     14.14 o 
   3  10  17      483.01      464.90     14.32 o 
   4  10  17       81.11       90.51     11.41 o 
   5  10  17     2302.86     2262.03     25.10 o 
   6  10  17       55.98       45.46     10.49 o 
   7  10  17       94.32       62.97      8.86 o 
   8  10  17        9.83       25.81      7.70 o 
   1  11  17      354.84      368.09     14.12 o 
   2  11  17      104.95       89.77     10.73 o 
   3  11  17    11685.61    11791.13    109.44 o 
   4  11  17      170.29       97.85     40.58 o 
   0   0  18    67889.23    68024.23   1482.18 o 
   1   0  18      124.16      121.88     10.79 o 
   2   0  18      408.57      402.81     16.67 o 
   3   0  18     1177.21     1085.99     18.49 o 
   4   0  18     3005.73     2904.22     43.25 o 
   5   0  18     6082.59     6039.43     62.90 o 
   6   0  18    14201.51    14369.08    154.13 o 
   7   0  18     4607.31     4430.13     47.23 o 
   8   0  18    14763.31    14748.39    155.84 o 
   9   0  18      822.57      783.68     17.07 o 
  10   0  18     1085.95     1009.97     18.90 o 
  11   0  18       87.65       95.38     12.09 o 
  12   0  18      707.14      775.34     19.46 o 
  13   0  18     3506.32     3631.46     43.31 o 
  14   0  18    27446.89    27955.40    357.30 o 
  15   0  18      410.20      438.52     19.44 o 
  16   0  18     2584.34     2594.66     38.84 o 
  17   0  18      307.74      246.86     21.92 o 
  18   0  18      915.35      899.46     27.96 o 
   1   1  18      523.26      533.59     11.38 o 
   2   1  18    13583.17    13278.71     97.17 o 
   3   1  18     6922.71     6986.05     49.50 o 
   4   1  18     3552.44     3505.37     26.65 o 
   5   1  18     1233.43     1128.10     14.32 o 
   6   1  18     6073.12     6134.05     43.89 o 
   7   1  18      309.50      303.94      8.10 o 
   8   1  18      500.86      506.08      9.94 o 
   9   1  18       10.86       31.56      6.31 o 
  10   1  18     1897.26     1883.50     18.93 o 
  11   1  18      376.89      417.08      9.17 o 
  12   1  18     4002.14     4087.82     33.80 o 
  13   1  18       58.37       61.71      7.66 o 
  14   1  18     4511.25     4608.38     38.96 o 
  15   1  18       51.78       47.99      8.47 o 
  16   1  18     4146.39     4188.94     44.57 o 
  17   1  18      156.77      125.38     11.39 o 
  18   1  18      281.14      274.41     15.72 o 
   0   2  18     6444.33     6602.80     67.10 o 
   1   2  18     2066.73     1992.97     19.45 o 
   2   2  18    19697.96    19538.08    145.15 o 
   3   2  18     1236.68     1267.06     15.93 o 
   4   2  18    17676.68    17776.66    135.12 o 
   5   2  18       87.75       80.70      8.31 o 
   6   2  18     8291.63     8336.61     59.83 o 
   7   2  18       78.35      101.07      8.50 o 
   8   2  18     2287.84     2415.60     20.77 o 
   9   2  18      303.43      284.85      9.12 o 
  10   2  18     4358.38     4357.22     35.03 o 
  11   2  18      385.70      428.98     11.13 o 
  12   2  18     7230.44     7412.73     57.28 o 
  13   2  18     1046.61     1028.13     15.46 o 
  14   2  18     2438.67     2463.97     22.47 o 
  15   2  18      146.67      134.41      7.54 o 
  16   2  18     1560.61     1552.08     21.71 o 
  17   2  18       56.43       41.68      9.74 o 
  18   2  18     4737.66     4698.10     57.23 o 
   1   3  18      968.79      923.42     12.43 o 
   2   3  18     4367.10     4228.96     32.38 o 
   3   3  18      122.61      202.66     17.61 o 
   4   3  18        9.82       29.50      6.84 o 
   5   3  18       21.53       28.48      6.56 o 
   6   3  18     2155.26     2135.57     19.02 o 
   7   3  18       60.63       78.20      5.90 o 
   8   3  18     3318.15     3242.40     28.16 o 
   9   3  18       33.10       42.81      6.24 o 
  10   3  18     2145.83     2038.74     21.13 o 
  11   3  18      116.99      121.25      7.96 o 
  12   3  18      632.27      622.00     12.87 o 
  13   3  18       79.23       66.20      8.00 o 
  14   3  18     1657.67     1705.46     18.68 o 
  15   3  18     1139.65     1141.86     20.59 o 
  16   3  18     2181.40     2181.62     26.34 o 
  17   3  18        0.21        5.01      8.93 o 
   0   4  18      610.77      609.62     15.25 o 
   1   4  18     2744.95     2760.53     23.11 o 
   2   4  18     7192.55     7228.69     51.19 o 
   3   4  18      430.41      470.85     12.19 o 
   4   4  18    39859.09    40282.12    385.76 o 
   5   4  18      401.35      431.36     10.69 o 
   6   4  18       18.36       23.36      6.80 o 
   7   4  18       66.71       86.49      7.85 o 
   8   4  18        1.50       10.91      6.34 o 
   9   4  18       90.64      138.37      7.43 o 
  10   4  18    12585.36    13007.32    101.06 o 
  11   4  18       23.67       24.36      6.86 o 
  12   4  18    16695.73    16874.83    133.37 o 
  13   4  18     1893.62     1788.18     17.25 o 
  14   4  18      404.15      381.21     12.37 o 
  15   4  18      119.32       99.10     10.04 o 
  16   4  18     1373.07     1312.93     22.61 o 
  17   4  18       96.00       92.96     13.62 o 
   1   5  18       74.90      115.29      7.43 o 
   2   5  18    18744.34    18752.95    148.19 o 
   3   5  18     1139.54     1205.93     15.46 o 
   4   5  18     6077.04     5909.96     61.66 o 
   5   5  18      925.09      977.91     13.72 o 
   6   5  18     8297.93     8098.73     59.14 o 
   7   5  18        1.12       17.70      6.70 o 
   8   5  18      795.69      821.83     12.80 o 
   9   5  18       45.97       40.44      7.64 o 
  10   5  18     2854.56     2815.93     24.66 o 
  11   5  18     2481.82     2536.10     34.14 o 
  12   5  18    10500.20    10560.57     80.65 o 
  13   5  18        0.97        4.94      9.36 o 
  14   5  18     5553.84     5709.20     56.80 o 
  15   5  18      647.58      654.76     18.30 o 
  16   5  18     3214.28     3184.00     40.40 o 
   0   6  18     6319.87     6594.54    106.70 o 
   1   6  18     1712.98     1697.05     18.34 o 
   2   6  18       18.00       40.74      7.15 o 
   3   6  18       34.85       36.89      6.54 o 
   4   6  18       48.02       73.43      8.18 o 
   5   6  18     2037.33     1971.22     19.79 o 
   6   6  18     1465.64     1493.96     17.19 o 
   7   6  18      188.20      225.31      9.13 o 
   8   6  18     1875.74     1929.36     20.90 o 
   9   6  18      166.24      172.54      9.31 o 
  10   6  18       73.25       93.67      6.84 o 
  11   6  18       29.69       37.11      6.42 o 
  12   6  18        4.97        7.26      4.60 o 
  13   6  18     2388.36     2366.26     28.42 o 
  14   6  18     6848.83     6989.05     65.59 o 
  15   6  18        0.18        8.97      9.80 o 
   1   7  18       70.26       60.33      7.31 o 
   2   7  18      171.94      194.36      8.67 o 
   3   7  18      868.91      852.08     14.03 o 
   4   7  18      368.59      375.82     11.34 o 
   5   7  18        1.29        7.77      6.21 o 
   6   7  18      245.40      240.47      9.00 o 
   7   7  18       50.69       42.33      8.32 o 
   8   7  18     1037.70     1014.80     15.19 o 
   9   7  18       26.26       23.03      6.43 o 
  10   7  18      187.35      183.01     12.88 o 
  11   7  18      110.32       97.62      8.62 o 
  12   7  18       29.64       28.39     10.80 o 
  13   7  18       33.25       23.92      9.30 o 
  14   7  18       49.16       34.66     12.26 o 
   0   8  18     9822.46     9776.90    110.52 o 
   1   8  18     1889.51     1817.94     22.14 o 
   2   8  18     4648.88     4606.22     39.21 o 
   3   8  18      329.09      321.53     10.55 o 
   4   8  18      201.62      214.77     10.72 o 
   5   8  18      204.38      198.19      9.63 o 
   6   8  18     7657.84     7668.91     59.52 o 
   7   8  18       20.04       19.96      7.71 o 
   8   8  18     8767.40     8807.31     68.42 o 
   9   8  18      200.61      191.49      8.82 o 
  10   8  18        0.51        7.91      6.92 o 
  11   8  18       27.67       29.21      5.38 o 
  12   8  18      302.36      264.37     11.62 o 
   1   9  18      191.54      172.65     10.95 o 
   2   9  18     6903.31     6792.62     55.94 o 
   3   9  18      484.32      482.53     13.67 o 
   4   9  18     1523.55     1540.18     18.94 o 
   5   9  18      159.90      153.88      9.50 o 
   6   9  18     6559.54     6375.56     48.97 o 
   7   9  18     1182.56     1054.51     32.55 o 
   8   9  18     2222.89     2205.91     24.88 o 
   9   9  18        0.74       12.00      8.26 o 
  10   9  18     1074.27     1015.83     17.54 o 
   0  10  18       23.12       28.84     11.30 o 
   1  10  18      494.81      452.60     13.24 o 
   2  10  18     6172.91     6203.36     55.31 o 
   3  10  18      154.84      168.28     14.27 o 
   4  10  18    12820.52    13208.96    124.28 o 
   5  10  18      828.48      847.48     19.26 o 
   6  10  18      954.07      983.69     19.48 o 
   1   1  19    22057.00    21980.36    176.29 o 
   2   1  19     2612.81     2682.94     23.42 o 
   3   1  19        0.34       39.13      6.91 o 
   4   1  19      508.29      527.81     10.21 o 
   5   1  19     4046.82     4047.45     32.04 o 
   6   1  19      828.52      799.22     12.86 o 
   7   1  19    10577.52    10753.92     80.11 o 
   8   1  19     1184.04     1230.21     16.07 o 
   9   1  19     1998.74     2065.84     21.08 o 
  10   1  19      847.39      850.73     12.24 o 
  11   1  19      474.51      459.74     10.35 o 
  12   1  19     1018.06     1001.03     14.41 o 
  13   1  19     6369.03     6264.05     49.44 o 
  14   1  19       59.73       70.06      7.92 o 
  15   1  19     8411.38     8311.27     65.68 o 
  16   1  19     2108.50     2195.45     31.82 o 
  17   1  19        2.03        6.29     10.88 o 
   0   2  19     3232.45     3264.37     39.33 o 
   1   2  19    11327.20    11441.56     83.72 o 
   2   2  19      331.67      326.06     10.32 o 
   3   2  19     2314.09     2174.29     19.97 o 
   4   2  19     2993.80     3062.22     26.28 o 
   5   2  19     8719.91     8496.29     66.38 o 
   6   2  19     4914.08     4854.26     36.95 o 
   7   2  19       13.36       47.79      9.74 o 
   8   2  19     4116.32     4204.43     34.19 o 
   9   2  19     5284.43     5201.68     39.53 o 
  10   2  19     1186.42     1193.17     14.93 o 
  11   2  19      460.04      473.05     11.30 o 
  12   2  19      138.17      138.01      8.20 o 
  13   2  19    10042.59    10074.94     78.48 o 
  14   2  19     2193.19     2161.88     23.49 o 
  15   2  19     1922.80     1949.69     20.32 o 
  16   2  19      467.41      454.56     13.98 o 
  17   2  19     2675.68     2635.67     36.46 o 
   1   3  19      591.93      632.57     11.36 o 
   2   3  19     4434.89     4474.84     37.17 o 
   3   3  19    38512.38    37821.81    358.35 o 
   4   3  19       54.49       62.74      8.37 o 
   5   3  19     3823.94     3884.60     31.08 o 
   6   3  19     4015.55     3991.72     33.00 o 
   7   3  19      173.30      202.94      8.52 o 
   8   3  19     8756.61     8700.47     62.89 o 
   9   3  19      567.57      632.61     12.66 o 
  10   3  19     4720.29     4743.30     41.61 o 
  11   3  19    16226.47    16455.79    129.90 o 
  12   3  19        4.30       21.21      6.71 o 
  13   3  19     3830.57     3835.15     31.60 o 
  14   3  19      285.86      236.24      8.66 o 
  15   3  19      401.77      404.08     13.50 o 
  16   3  19     4496.56     4382.18     48.05 o 
   0   4  19     8266.30     8498.30     86.70 o 
   1   4  19     2948.92     3020.75     27.57 o 
   2   4  19      464.55      452.72     10.31 o 
   3   4  19      212.42      251.00      9.92 o 
   4   4  19      516.52      554.64     13.53 o 
   5   4  19      916.42      860.98     14.00 o 
   6   4  19     1433.55     1470.56     18.85 o 
   7   4  19        5.04        9.47      6.40 o 
   8   4  19     1413.87     1433.94     17.59 o 
   9   4  19      360.62      365.76     11.07 o 
  10   4  19     1984.04     1912.88     20.61 o 
  11   4  19       27.31       38.33      7.71 o 
  12   4  19       22.55       34.38      7.08 o 
  13   4  19     1185.13     1183.58     15.36 o 
  14   4  19       71.12       71.30     10.94 o 
  15   4  19      144.36      135.74     12.71 o 
  16   4  19      369.27      383.22     14.88 o 
   1   5  19     1958.92     1865.00     20.98 o 
   2   5  19      517.90      528.33     11.45 o 
   3   5  19    13251.61    13285.00    102.15 o 
   4   5  19      283.51      292.09     11.02 o 
   5   5  19     6945.71     6968.54     54.42 o 
   6   5  19     1082.44     1057.95     14.25 o 
   7   5  19       16.54       26.02      6.76 o 
   8   5  19      207.96      213.03      9.05 o 
   9   5  19     1428.89     1432.53     18.86 o 
  10   5  19       39.10       42.91      7.60 o 
  11   5  19     6154.41     6294.87     52.04 o 
  12   5  19       31.68       33.99      6.70 o 
  13   5  19      466.60      509.11     14.38 o 
  14   5  19       44.38       45.00     10.20 o 
  15   5  19     1060.22     1028.31     20.28 o 
   0   6  19     3798.72     3784.34     71.36 o 
   1   6  19     3480.79     3313.50     29.66 o 
   2   6  19      576.21      578.48     11.62 o 
   3   6  19      780.74      776.20     15.05 o 
   4   6  19     1954.87     1972.68     20.93 o 
   5   6  19     7327.17     7350.17     58.85 o 
   6   6  19      881.23      912.03     16.33 o 
   7   6  19     1288.45     1206.93     15.80 o 
   8   6  19      772.89      857.50     15.01 o 
   9   6  19     4924.33     4999.29     42.03 o 
  10   6  19      155.38      168.41      9.54 o 
  11   6  19       80.93       60.35      7.84 o 
  12   6  19      300.28      265.41     10.08 o 
  13   6  19     2844.09     2908.25     32.82 o 
  14   6  19     1049.62     1064.27     23.39 o 
   1   7  19    12701.13    12571.59    102.47 o 
   2   7  19     6528.63     6435.88     54.52 o 
   3   7  19       52.41       56.12      8.48 o 
   4   7  19       55.85       57.18      8.70 o 
   5   7  19     2000.40     2003.40     23.04 o 
   6   7  19     1894.85     1988.28     21.59 o 
   7   7  19    11440.67    11627.41     92.42 o 
   8   7  19     3197.36     3154.07     32.55 o 
   9   7  19     4668.71     4789.31     43.28 o 
  10   7  19     1934.65     1934.41     22.32 o 
  11   7  19        7.36       12.05      6.00 o 
  12   7  19       83.37       78.43     12.79 o 
   0   8  19     1601.74     1597.32     31.40 o 
   1   8  19     3614.52     3488.31     33.63 o 
   2   8  19     2306.51     2187.93     23.89 o 
   3   8  19        2.32       16.56      7.56 o 
   4   8  19      453.18      466.44     13.68 o 
   5   8  19      191.55      190.38     10.23 o 
   6   8  19     3658.70     3634.71     36.06 o 
   7   8  19      181.95      149.87      9.06 o 
   8   8  19     3454.54     3534.91     35.82 o 
   9   8  19      627.23      607.40     14.48 o 
  10   8  19      120.57       75.06      8.05 o 
   1   9  19     1043.05      994.20     15.08 o 
   2   9  19      720.96      686.66     13.80 o 
   3   9  19     4260.09     4217.66     39.81 o 
   4   9  19        2.77        7.44      7.88 o 
   5   9  19      417.24      398.00     13.17 o 
   6   9  19      816.22      770.77     14.75 o 
   7   9  19     3389.54     3379.30     34.44 o 
   8   9  19      405.15      351.79     13.35 o 
   0  10  19      165.93      145.56     16.25 o 
   1  10  19     1411.98     1309.59     18.35 o 
   2  10  19      274.18      247.55     11.98 o 
   3  10  19      645.36      600.45     13.85 o 
   0   0  20    18026.54    17681.95    278.32 o 
   1   0  20     4752.52     4738.80     51.71 o 
   2   0  20     4982.53     4776.59     54.37 o 
   3   0  20    10260.84    10127.38    128.37 o 
   4   0  20        1.33       43.73     12.47 o 
   5   0  20    18858.31    18821.39    214.76 o 
   6   0  20    16491.35    16543.68    181.93 o 
   7   0  20     2037.21     2119.85     31.91 o 
   8   0  20     9046.09     9355.21    107.34 o 
   9   0  20     4966.95     5019.39     57.30 o 
  10   0  20     1533.79     1653.50     26.05 o 
  11   0  20     2964.38     2878.34     38.02 o 
  12   0  20      201.43      228.21     13.54 o 
  13   0  20     8075.75     8060.25     88.27 o 
  14   0  20    12226.67    12295.55    144.92 o 
  15   0  20       82.58       68.14     14.72 o 
  16   0  20     1978.55     1930.29     38.17 o 
   1   1  20      487.04      518.83     11.58 o 
   2   1  20     2740.26     2623.72     24.08 o 
   3   1  20     7327.74     7328.01     54.25 o 
   4   1  20      262.70      249.90      9.72 o 
   5   1  20     6114.03     6105.94     45.48 o 
   6   1  20     1342.51     1342.30     16.53 o 
   7   1  20     4086.54     4123.17     35.91 o 
   8   1  20     1343.35     1375.34     18.55 o 
   9   1  20      496.57      503.44     11.55 o 
  10   1  20      526.08      549.54     10.56 o 
  11   1  20     3098.80     3159.88     28.59 o 
  12   1  20       13.62       15.67      7.25 o 
  13   1  20      615.35      608.05     12.24 o 
  14   1  20       91.10       68.48      9.03 o 
  15   1  20      436.08      508.08     15.10 o 
  16   1  20     3203.12     3302.07     35.71 o 
   0   2  20     7465.10     7446.23     79.51 o 
   1   2  20      119.33      133.35      9.70 o 
   2   2  20     1363.36     1304.47     17.34 o 
   3   2  20      319.18      331.47     10.06 o 
   4   2  20     8681.58     8506.08     60.84 o 
   5   2  20     2067.11     1941.26     20.81 o 
   6   2  20     3461.87     3429.17     27.33 o 
   7   2  20      996.84      943.93     14.63 o 
   8   2  20     1942.72     1964.47     21.99 o 
   9   2  20      792.67      773.49     14.16 o 
  10   2  20      687.75      697.00     13.02 o 
  11   2  20       14.29       19.51      7.15 o 
  12   2  20     4169.45     4104.31     34.24 o 
  13   2  20       94.90       90.47      8.41 o 
  14   2  20      877.46      901.62     15.22 o 
  15   2  20       23.25       26.35      7.66 o 
  16   2  20      806.48      812.88     18.60 o 
   1   3  20     1207.21     1194.67     15.76 o 
   2   3  20      348.00      329.24      9.88 o 
   3   3  20     2996.89     2942.18     27.58 o 
   4   3  20      496.32      522.05     10.90 o 
   5   3  20       98.04      141.71      8.71 o 
   6   3  20      835.67      829.41     14.40 o 
   7   3  20     2365.22     2317.77     24.02 o 
   8   3  20      680.19      696.62     13.52 o 
   9   3  20       60.68       55.31      7.30 o 
  10   3  20      309.09      323.86     10.67 o 
  11   3  20     1567.68     1519.23     18.13 o 
  12   3  20      321.51      311.24     11.67 o 
  13   3  20      347.85      355.60     11.67 o 
  14   3  20     1293.58     1182.22     17.17 o 
  15   3  20     2340.41     2247.59     32.74 o 
   0   4  20      156.25      163.08     11.47 o 
   1   4  20     3595.38     3592.54     30.77 o 
   2   4  20     3628.10     3629.93     48.61 o 
   3   4  20     1289.89     1336.99     18.46 o 
   4   4  20    16256.34    16109.16    133.63 o 
   5   4  20    10711.19    10816.28     88.64 o 
   6   4  20      432.78      493.72     10.72 o 
   7   4  20     1474.29     1450.07     17.03 o 
   8   4  20        0.44        9.09      6.97 o 
   9   4  20     6261.43     6073.62     46.81 o 
  10   4  20     6372.98     6326.42     50.84 o 
  11   4  20      955.65      962.21     17.15 o 
  12   4  20     5378.07     5337.86     46.10 o 
  13   4  20     6089.06     6202.52     52.47 o 
  14   4  20        3.47       14.68      9.80 o 
  15   4  20       80.62       70.47     13.63 o 
   1   5  20     1042.38     1049.68     16.22 o 
   2   5  20     2294.21     2228.92     24.68 o 
   3   5  20     7308.66     7153.27     55.64 o 
   4   5  20      755.67      762.15     14.58 o 
   5   5  20     2847.15     2839.38     29.85 o 
   6   5  20     1576.30     1625.28     18.45 o 
   7   5  20     6066.58     6205.20     49.12 o 
   8   5  20     1279.64     1301.07     18.93 o 
   9   5  20      879.59      885.50     14.30 o 
  10   5  20     2493.96     2436.65     25.64 o 
  11   5  20     5713.32     5730.38     47.56 o 
  12   5  20       45.35       43.36      7.47 o 
  13   5  20        1.92        8.31      5.96 o 
  14   5  20       40.10       47.08     11.09 o 
   0   6  20    11274.45    10996.37    133.15 o 
   1   6  20      462.36      483.17     13.48 o 
   2   6  20     5388.26     5402.07     44.91 o 
   3   6  20     2051.28     2045.47     24.13 o 
   4   6  20     5419.49     5409.69     44.79 o 
   5   6  20     1479.94     1552.91     19.30 o 
   6   6  20     7947.43     7850.53     63.61 o 
   7   6  20      247.37      247.95     10.88 o 
   8   6  20     5722.39     5735.23     49.83 o 
   9   6  20     2544.10     2548.01     26.85 o 
  10   6  20     2556.45     2593.78     27.50 o 
  11   6  20      756.44      686.35     14.28 o 
  12   6  20     2023.83     2054.93     21.84 o 
  13   6  20      232.04       22.63     44.70 o 
   1   7  20      264.59      247.63     11.50 o 
   2   7  20      196.84      188.25     10.38 o 
   3   7  20       92.95       85.67      8.53 o 
   4   7  20     1187.35     1197.08     18.13 o 
   5   7  20     1185.98     1200.70     17.73 o 
   6   7  20     1701.55     1585.72     19.91 o 
   7   7  20        2.69        4.79      8.01 o 
   8   7  20       45.35       44.39      9.53 o 
   9   7  20      160.59      157.74     12.44 o 
  10   7  20       30.44       20.47      8.86 o 
  11   7  20       62.28       70.82      7.53 o 
   0   8  20     3250.67     3259.00     47.16 o 
   1   8  20     1760.44     1754.56     22.77 o 
   2   8  20     2148.71     2130.66     26.46 o 
   3   8  20      654.77      602.20     14.98 o 
   4   8  20       39.35       42.16      9.14 o 
   5   8  20     1500.39     1418.27     20.74 o 
   6   8  20     3941.06     3855.92     36.05 o 
   7   8  20      301.59      269.45     15.16 o 
   8   8  20     5313.64     5520.50     50.77 o 
   9   8  20     1675.28     1745.89     24.37 o 
   1   9  20     1323.40     1377.54     20.83 o 
   2   9  20     1843.51     1728.81     22.95 o 
   3   9  20     3389.73     3484.21     40.29 o 
   4   9  20       25.02       14.78      8.85 o 
   5   9  20       79.37       54.39     10.56 o 
   6   9  20      633.10      570.59     26.46 o 
   1   1  21     1780.15     1741.68     19.29 o 
   2   1  21     4305.12     4160.60     34.99 o 
   3   1  21     2238.02     2316.61     22.73 o 
   4   1  21        0.78       11.35      6.83 o 
   5   1  21     1500.86     1466.59     18.50 o 
   6   1  21     2753.87     2817.30     24.89 o 
   7   1  21     4834.62     4733.14     38.57 o 
   8   1  21     4031.77     4006.92     36.20 o 
   9   1  21     1168.30     1092.48     15.85 o 
  10   1  21     3349.80     3395.08     30.63 o 
  11   1  21      393.90      414.70     13.15 o 
  12   1  21     2142.09     2089.35     23.68 o 
  13   1  21     2605.15     2645.33     28.12 o 
  14   1  21      242.06      262.44     10.60 o 
  15   1  21     2566.03     2511.79     33.27 o 
   0   2  21     8730.10     8871.53    100.84 o 
   1   2  21      820.32      846.70     13.43 o 
   2   2  21      741.99      737.26     13.25 o 
   3   2  21      285.64      277.29     11.21 o 
   4   2  21    12456.76    12593.06     96.90 o 
   5   2  21      425.45      405.52     14.01 o 
   6   2  21     5261.87     5158.84     42.03 o 
   7   2  21      238.78      234.75      9.61 o 
   8   2  21     3610.67     3605.85     31.97 o 
   9   2  21       62.97       84.29      8.21 o 
  10   2  21     6728.60     6726.33     57.06 o 
  11   2  21      678.61      759.58     15.01 o 
  12   2  21     2742.66     2854.94     27.35 o 
  13   2  21     1167.09     1090.64     18.27 o 
  14   2  21     4544.74     4420.98     43.17 o 
  15   2  21     1336.79     1322.45     32.94 o 
   1   3  21     5392.30     5339.38     44.88 o 
   2   3  21     7360.63     7361.03     62.13 o 
   3   3  21     7540.50     7406.42     61.65 o 
   4   3  21      371.46      384.03     10.88 o 
   5   3  21    18338.98    18260.39    155.95 o 
   6   3  21    12131.70    12072.58     96.62 o 
   7   3  21     2496.75     2429.58     24.81 o 
   8   3  21     6205.49     6297.78     50.88 o 
   9   3  21     5394.49     5437.65     46.18 o 
  10   3  21      718.80      721.21     14.58 o 
  11   3  21     6628.22     6506.25     55.21 o 
  12   3  21     4211.20     4310.10     41.77 o 
  13   3  21     4668.73     4675.73     42.92 o 
  14   3  21     3231.04     3282.36     32.36 o 
   0   4  21      737.49      700.26     17.76 o 
   1   4  21        3.48       10.98      7.40 o 
   2   4  21      302.19      330.94     10.83 o 
   3   4  21        0.01        7.68      7.49 o 
   4   4  21     2263.18     2204.54     25.18 o 
   5   4  21       53.85       68.08      9.27 o 
   6   4  21       26.49       41.17      7.55 o 
   7   4  21      257.11      248.34     11.18 o 
   8   4  21      853.18      828.87     15.83 o 
   9   4  21       70.58       60.43      8.26 o 
  10   4  21     1613.61     1662.06     21.02 o 
  11   4  21     1276.81     1266.02     19.57 o 
  12   4  21      401.37      414.77     13.73 o 
  13   4  21      146.10      157.51     11.24 o 
   1   5  21      357.06      357.83     12.04 o 
   2   5  21     2213.20     2197.00     25.30 o 
   3   5  21     3362.27     3342.81     34.02 o 
   4   5  21       81.37      105.64      8.52 o 
   5   5  21     1478.53     1432.44     19.34 o 
   6   5  21      260.06      266.07     10.22 o 
   7   5  21     1643.90     1643.46     19.71 o 
   8   5  21       14.68       18.79      8.80 o 
   9   5  21      271.91      301.47     12.13 o 
  10   5  21      282.04      249.19     10.89 o 
  11   5  21     1763.59     1827.55     21.69 o 
  12   5  21        1.21       10.09      7.17 o 
   0   6  21     6970.54     6752.20     81.40 o 
   1   6  21      204.72      197.55     10.64 o 
   2   6  21      111.23      104.05      9.90 o 
   3   6  21      119.35      128.40      9.91 o 
   4   6  21     4683.26     4691.74     42.08 o 
   5   6  21      972.34      951.84     15.78 o 
   6   6  21     1749.93     1668.69     20.60 o 
   7   6  21      396.42      402.94     14.14 o 
   8   6  21     5052.43     4929.03     44.14 o 
   9   6  21        2.52       14.71      7.06 o 
  10   6  21      853.95      920.55     15.14 o 
  11   6  21       13.68        8.12      8.36 o 
   1   7  21      538.27      544.78     15.48 o 
   2   7  21     7355.36     7346.64     68.39 o 
   3   7  21      899.58      946.47     16.99 o 
   4   7  21      415.60      399.06     12.59 o 
   5   7  21      172.18      157.59     10.22 o 
   6   7  21     6209.58     6137.86     56.91 o 
   7   7  21     3827.95     3837.65     41.93 o 
   8   7  21     2354.87     2374.94     28.42 o 
   9   7  21     1444.81     1408.26     23.51 o 
   0   8  21     2592.24     2696.44     41.75 o 
   1   8  21      169.04      161.87     11.67 o 
   2   8  21       13.32       16.17      8.79 o 
   3   8  21       12.16       32.43     10.61 o 
   4   8  21     4020.66     4072.05     39.50 o 
   5   8  21      274.87      255.48     14.52 o 
   6   8  21      194.98      194.31     11.52 o 
   7   8  21      173.97      141.44     31.41 o 
   0   0  22      350.61      376.38     32.57 o 
   1   0  22     7240.00     7301.14     75.63 o 
   2   0  22     7423.99     7447.29     86.30 o 
   3   0  22     3807.81     3721.77     87.00 o 
   4   0  22     6656.09     6856.68     78.98 o 
   5   0  22     3609.20     3478.80     42.97 o 
   6   0  22     1535.39     1599.81     29.78 o 
   7   0  22      245.26      270.08     15.74 o 
   8   0  22     3369.56     3235.66     47.73 o 
   9   0  22     9159.25     9294.65    105.53 o 
  10   0  22     1483.58     1364.92     30.68 o 
  11   0  22     2224.32     2223.60     45.09 o 
  12   0  22     6251.01     6274.77     70.46 o 
  13   0  22     2919.43     2988.76     44.87 o 
  14   0  22     1746.96     1734.73     33.94 o 
   1   1  22     5750.56     5755.54     46.43 o 
   2   1  22     1539.84     1555.52     18.80 o 
   3   1  22     1800.22     1732.14     19.84 o 
   4   1  22      920.26      934.35     16.07 o 
   5   1  22      630.04      647.80     12.74 o 
   6   1  22        4.59       10.25      7.09 o 
   7   1  22     5825.95     5885.87     51.29 o 
   8   1  22        1.58       12.05      7.45 o 
   9   1  22     1222.11     1224.62     16.05 o 
  10   1  22       51.92       68.19      8.31 o 
  11   1  22     4682.53     4772.98     46.95 o 
  12   1  22      145.81      169.79      9.13 o 
  13   1  22      253.50      224.80     13.66 o 
  14   1  22      445.87      411.37    102.14 o 
   0   2  22     7098.64     6933.60     83.38 o 
   1   2  22     1767.79     1826.72     22.12 o 
   2   2  22     1719.92     1664.56     19.74 o 
   3   2  22        5.45       10.83      7.29 o 
   4   2  22     5000.56     5003.41     45.63 o 
   5   2  22      291.93      292.68     10.87 o 
   6   2  22     3257.44     3279.44     30.87 o 
   7   2  22      642.76      651.06     15.16 o 
   8   2  22     1794.60     1746.77     21.99 o 
   9   2  22      111.71      117.97     10.30 o 
  10   2  22     1387.54     1398.47     20.16 o 
  11   2  22       61.49       52.28     10.30 o 
  12   2  22     1523.81     1542.55     23.04 o 
  13   2  22        0.64        2.90      7.95 o 
   1   3  22     1353.64     1327.48     19.38 o 
   2   3  22      393.33      414.65     11.03 o 
   3   3  22     1400.27     1385.26     19.00 o 
   4   3  22      334.85      319.89     12.35 o 
   5   3  22       10.31       19.43      8.05 o 
   6   3  22      163.29      169.89     10.24 o 
   7   3  22     1076.46     1101.51     16.37 o 
   8   3  22       69.83       73.67      9.91 o 
   9   3  22        8.79       11.21      8.51 o 
  10   3  22       29.41       39.80      7.82 o 
  11   3  22     3928.42     3823.16     36.98 o 
  12   3  22      482.62      454.30     15.22 o 
  13   3  22      108.49       79.94      9.05 o 
   0   4  22     1663.36     1670.20     29.55 o 
   1   4  22     4295.97     4272.33     39.02 o 
   2   4  22      290.95      306.64     11.46 o 
   3   4  22     2130.67     2032.85     23.19 o 
   4   4  22     1259.74     1230.22     19.28 o 
   5   4  22     3622.40     3676.41     33.34 o 
   6   4  22     2050.89     2069.02     26.57 o 
   7   4  22      478.01      462.63     13.30 o 
   8   4  22     1196.89     1298.48     21.01 o 
   9   4  22     6197.28     6145.37     53.58 o 
  10   4  22     1081.03     1055.67     17.25 o 
  11   4  22      395.97      436.05     14.69 o 
  12   4  22     2545.77     2508.78     29.54 o 
   1   5  22     5093.78     5176.61     45.96 o 
   2   5  22      572.77      556.79     13.98 o 
   3   5  22     3628.50     3547.04     34.28 o 
   4   5  22     1360.27     1411.45     20.46 o 
   5   5  22      142.72      149.02     10.84 o 
   6   5  22      307.36      321.44     12.13 o 
   7   5  22     7063.89     7083.58     60.63 o 
   8   5  22       33.03       38.85      8.14 o 
   9   5  22     1142.10     1177.78     20.05 o 
  10   5  22       11.06       22.61      9.48 o 
  11   5  22     3693.91     3652.92     36.36 o 
   0   6  22      237.15      207.48     14.31 o 
   1   6  22     2180.02     2258.75     25.21 o 
   2   6  22     4476.65     4567.64     40.63 o 
   3   6  22      332.80      357.12     11.48 o 
   4   6  22     3837.90     3886.76     37.83 o 
   5   6  22     1153.61     1139.53     18.44 o 
   6   6  22     1285.30     1322.47     20.33 o 
   7   6  22        0.07        3.70      8.36 o 
   8   6  22     3053.74     2930.44     33.42 o 
   9   6  22     3065.86     3075.06     32.67 o 
   1   7  22      749.03      757.43     17.87 o 
   2   7  22      849.99      870.49     17.71 o 
   3   7  22      843.82      818.50     17.92 o 
   4   7  22       31.92       36.57      9.16 o 
   5   7  22      956.62      955.18     18.88 o 
   6   7  22       20.74       13.94      9.85 o 
   7   7  22      104.40      103.09     13.01 o 
   0   8  22     1407.35     1439.17     34.80 o 
   1   8  22     1883.00     1873.70     27.85 o 
   2   8  22     2347.95     2356.48     28.44 o 
   3   8  22      221.20      250.17     15.47 o 
   1   1  23     1636.41     1613.73     20.70 o 
   2   1  23     1415.82     1330.98     18.39 o 
   3   1  23     5321.30     5248.43     58.62 o 
   4   1  23      155.13      153.72     10.19 o 
   5   1  23     4745.94     4839.70     42.84 o 
   6   1  23      731.40      719.71     15.78 o 
   7   1  23      576.48      569.00     14.27 o 
   8   1  23       57.87       66.26     10.33 o 
   9   1  23     1352.80     1355.28     22.95 o 
  10   1  23     1128.80     1143.36     18.68 o 
  11   1  23     5151.01     5355.80     52.30 o 
  12   1  23     2247.94     2305.14     26.48 o 
   0   2  23     3004.60     2875.14     58.02 o 
   1   2  23     2551.34     2596.19     27.41 o 
   2   2  23     2081.14     2160.93     23.91 o 
   3   2  23       15.84       23.09      9.97 o 
   4   2  23     8263.43     8110.93     69.50 o 
   5   2  23     2884.21     2918.44     32.20 o 
   6   2  23      591.01      619.50     16.06 o 
   7   2  23      540.34      553.07     13.91 o 
   8   2  23      856.29      882.03     15.31 o 
   9   2  23      430.58      461.76     14.56 o 
  10   2  23     1590.92     1504.48     21.63 o 
  11   2  23      146.93      156.71     12.14 o 
  12   2  23     6445.55     6299.99     57.84 o 
   1   3  23     3642.23     3656.06     33.41 o 
   2   3  23     2557.87     2585.04     28.82 o 
   3   3  23        1.91       10.79      8.25 o 
   4   3  23     2131.26     2108.16     24.16 o 
   5   3  23     1563.75     1491.67     21.17 o 
   6   3  23     4416.36     4432.02     41.06 o 
   7   3  23     5182.92     5429.96     48.81 o 
   8   3  23       50.13       47.67      9.14 o 
   9   3  23     1909.85     1905.05     23.89 o 
  10   3  23      910.97      920.17     18.35 o 
  11   3  23      583.89      538.73     15.14 o 
   0   4  23       87.66       97.38     13.25 o 
   1   4  23      301.37      328.00     12.30 o 
   2   4  23     2285.04     2205.40     25.93 o 
   3   4  23      186.03      190.37     11.47 o 
   4   4  23     1076.43     1087.18     19.56 o 
   5   4  23     1152.97     1136.33     18.15 o 
   6   4  23      225.58      243.35     11.98 o 
   7   4  23        3.92       12.65      8.42 o 
   8   4  23       46.31       43.17     10.85 o 
   9   4  23        9.83        3.41     10.26 o 
  10   4  23      156.52      195.92     15.59 o 
   1   5  23     2443.84     2453.20     28.24 o 
   2   5  23      175.21      190.92     11.23 o 
   3   5  23     2504.20     2512.88     27.65 o 
   4   5  23      311.06      281.75     11.60 o 
   5   5  23     2782.69     2805.12     32.78 o 
   6   5  23     1542.85     1477.69     25.72 o 
   7   5  23     1717.22     1705.21     25.18 o 
   8   5  23      215.26      207.54     11.98 o 
   9   5  23     1472.62     1540.08     21.61 o 
   0   6  23     1991.08     1895.14     32.73 o 
   1   6  23      378.16      375.88     13.53 o 
   2   6  23      420.74      436.96     13.51 o 
   3   6  23      347.51      383.12     12.98 o 
   4   6  23     6165.09     6213.10     57.50 o 
   5   6  23      149.78      134.78     11.49 o 
   6   6  23        2.20        9.66      8.87 o 
   7   6  23      237.61      221.85     12.54 o 
   1   7  23      177.75      165.82     12.34 o 
   2   7  23     2861.15     2791.97     32.09 o 
   3   7  23     7242.76     7432.54     68.68 o 
   0   0  24      939.60      971.86     35.43 o 
   1   0  24     1669.95     1659.25     30.65 o 
   2   0  24      562.52      536.42     19.51 o 
   3   0  24      983.83      973.63     26.47 o 
   4   0  24     7836.32     8082.37    105.41 o 
   5   0  24     1400.78     1424.43     29.00 o 
   6   0  24       97.40      122.78     14.05 o 
   7   0  24      303.87      317.65     16.71 o 
   8   0  24       94.54       88.30     14.06 o 
   9   0  24      434.03      433.62     17.06 o 
  10   0  24     4622.49     4968.52     65.20 o 
   1   1  24     2705.28     2630.15     33.66 o 
   2   1  24     3081.45     3069.16     34.08 o 
   3   1  24     1926.07     1906.49     24.79 o 
   4   1  24      322.15      341.22     13.47 o 
   5   1  24       33.78       34.24      8.46 o 
   6   1  24     1978.03     2046.82     25.56 o 
   7   1  24     1210.17     1141.05     18.17 o 
   8   1  24     4762.17     4797.47     43.72 o 
   9   1  24      666.18      655.32     20.01 o 
  10   1  24     2618.00     2610.51     30.88 o 
   0   2  24     4164.03     4180.43     62.77 o 
   1   2  24     1476.39     1446.82     20.61 o 
   2   2  24     5612.43     5704.78     75.71 o 
   3   2  24      322.17      315.29     12.30 o 
   4   2  24     3276.08     3145.96     30.22 o 
   5   2  24      121.12      116.75     10.79 o 
   6   2  24     4860.69     4862.42     45.35 o 
   7   2  24       32.83       37.15     10.50 o 
   8   2  24     4681.91     4772.84     45.02 o 
   9   2  24       80.26       64.53      9.87 o 
  10   2  24     2243.66     2334.12     30.21 o 
   1   3  24     1251.62     1302.18     18.67 o 
   2   3  24      146.43      147.02     11.42 o 
   3   3  24      337.88      339.59     11.41 o 
   4   3  24        0.42        3.43      7.03 o 
   5   3  24       15.47       22.38      9.43 o 
   6   3  24      337.15      348.56     12.00 o 
   7   3  24     1264.29     1275.59     26.03 o 
   8   3  24       65.51       70.05     10.50 o 
   9   3  24       63.25       64.93     11.04 o 
   0   4  24    11936.82    12309.42    211.47 o 
   1   4  24     1467.49     1546.89     23.71 o 
   2   4  24     3479.06     3597.79     36.65 o 
   3   4  24      479.54      492.61     14.77 o 
   4   4  24      188.93      171.47     11.75 o 
   5   4  24     1796.82     1699.40     23.44 o 
   6   4  24     6983.80     6894.04     65.45 o 
   7   4  24       68.09       67.03     11.52 o 
   8   4  24     8963.71     9085.18     78.20 o 
   1   5  24      570.94      519.11     14.73 o 
   2   5  24     2481.96     2636.86     32.72 o 
   3   5  24      747.89      754.17     17.07 o 
   4   5  24      628.49      668.48     16.15 o 
   5   5  24      204.05      180.71     13.99 o 
   6   5  24     3570.40     3556.51     35.68 o 
   0   6  24      693.65      675.03     27.90 o 
   1   6  24      779.49      772.16     19.72 o 
   2   6  24      439.74      479.42     15.14 o 
   3   6  24        6.92       22.02      9.22 o 
   1   1  25     1127.76     1168.29     20.40 o 
   2   1  25      299.10      334.93     13.58 o 
   3   1  25    10359.22    10327.44     91.62 o 
   4   1  25       36.54       30.82     10.24 o 
   5   1  25    10159.85    10202.06     92.23 o 
   6   1  25      128.31      117.46     10.63 o 
   7   1  25       34.29       50.29     11.23 o 
   8   1  25       61.56       46.43      9.20 o 
   0   2  25     2630.65     2595.31     42.23 o 
   1   2  25     2428.65     2418.27     29.76 o 
   2   2  25      200.50      207.71     12.74 o 
   3   2  25     1102.86     1157.17     21.24 o 
   4   2  25      803.95      726.36     18.52 o 
   5   2  25     3965.81     4065.56     39.95 o 
   6   2  25     1095.52     1019.32     20.08 o 
   7   2  25     1387.47     1329.59     20.21 o 
   1   3  25     2883.07     3033.27     33.75 o 
   2   3  25      120.60       89.79     10.60 o 
   3   3  25        1.32       20.67      9.09 o 
   4   3  25        8.28       15.44      8.72 o 
   5   3  25      242.86      290.98     17.53 o 
   6   3  25       16.58       38.40     11.35 o 
   0   4  25        6.11       10.44     12.45 o 
   1   4  25      137.63      125.17     11.03 o 
   2   4  25      113.22      100.75      9.84 o 
   3   4  25        1.13       10.40      8.57 o 
   4   4  25      458.96      504.79     15.61 o 
   5   4  25     1465.14     1489.94     23.52 o 
   0   0  26     2639.14     2602.29     65.04 o 
   1   0  26     2880.67     2896.69     76.32 o 
   2   0  26      931.10     1042.09     28.85 o 
   3   0  26     1832.35     1812.31     38.34 o 
   4   0  26    16964.16    17077.79    223.99 o 
   5   0  26      665.76      624.87     35.41 o 
   1   1  26      291.80      339.28     17.12 o 
   2   1  26     2793.36     2789.58     39.71 o 
   3   1  26      717.81      702.94     18.28 o 
   4   1  26        0.78       -1.60      9.09 o 
   5   1  26      712.78      679.18     21.06 o 
   0   2  26     2954.43     2897.40     44.36 o 
   1   2  26       77.23       80.22     11.23 o 
   2   2  26     1858.07     1797.96     24.99 o 
   3   2  26        2.85       10.09      8.94 o 
   4   2  26     1640.07     1664.11     28.54 o 
   1   3  26      100.75      113.66     12.55 o 
                                                 
